# Supplementary material for: Tropical deforestation causes large reductions in observed precipitation
Source: Nature. 2023 Mar 1;615(7951):270–5. doi: 10.1038/s41586-022-05690-1 (PMC9995269; doi:10.1038/s41586-022-05690-1)
Supplement: Supplementary file 3 — Source Data Fig. 1 [file 41586_2022_5690_MOESM3_ESM.csv]

latitude	longitude	Tree_cover_loss	Resolution_degrees
-29.900000000003416	29.75000000004769	-33.1	0.05
-29.900000000003416	152.1000000000755	-0.2	0.05
-29.900000000003416	152.15000000007552	-0.0	0.05
-29.900000000003416	152.20000000007553	-0.2	0.05
-29.900000000003416	152.30000000007556	-3.3	0.05
-29.900000000003416	152.35000000007557	-0.1	0.05
-29.900000000003416	152.40000000007558	-0.2	0.05
-29.900000000003416	152.4500000000756	-1.3	0.05
-29.900000000003416	152.5000000000756	-5.1	0.05
-29.900000000003416	152.5500000000756	-1.9	0.05
-29.900000000003416	152.60000000007562	-0.3	0.05
-29.900000000003416	152.65000000007564	-1.1	0.05
-29.900000000003416	152.75000000007566	-0.9	0.05
-29.900000000003416	152.80000000007567	-2.6	0.05
-29.900000000003416	153.05000000007573	-10.3	0.05
-29.900000000003416	153.10000000007574	-8.0	0.05
-29.900000000003416	153.15000000007575	-17.0	0.05
-29.900000000003416	153.20000000007576	-13.3	0.05
-29.85000000000342	30.10000000004777	-37.4	0.05
-29.85000000000342	30.150000000047783	-55.8	0.05
-29.85000000000342	30.40000000004784	-30.8	0.05
-29.85000000000342	152.0500000000755	-2.1	0.05
-29.85000000000342	152.1000000000755	-5.4	0.05
-29.85000000000342	152.15000000007552	-0.0	0.05
-29.85000000000342	152.20000000007553	-0.0	0.05
-29.85000000000342	152.25000000007554	-0.4	0.05
-29.85000000000342	152.30000000007556	-1.3	0.05
-29.85000000000342	152.35000000007557	-0.7	0.05
-29.85000000000342	152.40000000007558	-0.8	0.05
-29.85000000000342	152.4500000000756	-0.1	0.05
-29.85000000000342	152.5000000000756	-1.8	0.05
-29.85000000000342	152.5500000000756	-1.5	0.05
-29.85000000000342	152.60000000007562	-0.9	0.05
-29.85000000000342	152.65000000007564	-1.8	0.05
-29.85000000000342	152.70000000007565	-0.3	0.05
-29.85000000000342	152.75000000007566	-1.6	0.05
-29.85000000000342	153.10000000007574	-5.1	0.05
-29.85000000000342	153.15000000007575	-0.4	0.05
-29.85000000000342	153.20000000007576	-0.3	0.05
-29.800000000003422	-51.39999999997076	-5.4	0.05
-29.800000000003422	-50.99999999997067	-2.5	0.05
-29.800000000003422	-50.39999999997053	-5.2	0.05
-29.800000000003422	-50.34999999997052	-4.3	0.05
-29.800000000003422	-50.29999999997051	-3.5	0.05
-29.800000000003422	30.150000000047783	-20.0	0.05
-29.800000000003422	30.200000000047794	-38.8	0.05
-29.800000000003422	30.300000000047817	-17.3	0.05
-29.800000000003422	152.0000000000755	-0.3	0.05
-29.800000000003422	152.0500000000755	-0.5	0.05
-29.800000000003422	152.1000000000755	-0.6	0.05
-29.800000000003422	152.15000000007552	-0.0	0.05
-29.800000000003422	152.20000000007553	-0.1	0.05
-29.800000000003422	152.25000000007554	-0.5	0.05
-29.800000000003422	152.30000000007556	-3.9	0.05
-29.800000000003422	152.35000000007557	-0.6	0.05
-29.800000000003422	152.40000000007558	-1.9	0.05
-29.800000000003422	152.4500000000756	-0.3	0.05
-29.800000000003422	152.5000000000756	-1.1	0.05
-29.800000000003422	152.5500000000756	-0.2	0.05
-29.800000000003422	152.60000000007562	-1.2	0.05
-29.800000000003422	152.65000000007564	-1.5	0.05
-29.800000000003422	153.10000000007574	-2.7	0.05
-29.800000000003422	153.15000000007575	-0.6	0.05
-29.800000000003422	153.20000000007576	-0.8	0.05
-29.750000000003425	-50.899999999970646	-3.5	0.05
-29.750000000003425	-50.39999999997053	-3.6	0.05
-29.750000000003425	-50.34999999997052	-2.8	0.05
-29.750000000003425	-50.29999999997051	-4.4	0.05
-29.750000000003425	30.200000000047794	-26.2	0.05
-29.750000000003425	152.0500000000755	-3.1	0.05
-29.750000000003425	152.1000000000755	-0.4	0.05
-29.750000000003425	152.15000000007552	-0.2	0.05
-29.750000000003425	152.25000000007554	-2.9	0.05
-29.750000000003425	152.30000000007556	-11.5	0.05
-29.750000000003425	152.35000000007557	-2.4	0.05
-29.750000000003425	152.40000000007558	-1.2	0.05
-29.750000000003425	152.4500000000756	-1.4	0.05
-29.750000000003425	152.5000000000756	-3.4	0.05
-29.750000000003425	152.5500000000756	-0.5	0.05
-29.750000000003425	152.60000000007562	-0.3	0.05
-29.750000000003425	153.10000000007574	-2.1	0.05
-29.750000000003425	153.15000000007575	-0.9	0.05
-29.750000000003425	153.20000000007576	-0.7	0.05
-29.750000000003425	153.25000000007577	-0.6	0.05
-29.700000000003428	-52.349999999970976	-1.9	0.05
-29.700000000003428	-50.899999999970646	-3.8	0.05
-29.700000000003428	-50.849999999970635	-3.2	0.05
-29.700000000003428	-50.449999999970544	-4.2	0.05
-29.700000000003428	-50.39999999997053	-5.8	0.05
-29.700000000003428	-50.34999999997052	-2.8	0.05
-29.700000000003428	-50.29999999997051	-1.7	0.05
-29.700000000003428	-50.2499999999705	-1.6	0.05
-29.700000000003428	-50.19999999997049	-0.8	0.05
-29.700000000003428	152.0000000000755	-0.3	0.05
-29.700000000003428	152.0500000000755	-1.7	0.05
-29.700000000003428	152.1000000000755	-2.1	0.05
-29.700000000003428	152.25000000007554	-9.8	0.05
-29.700000000003428	152.30000000007556	-28.0	0.05
-29.700000000003428	152.35000000007557	-2.0	0.05
-29.700000000003428	152.40000000007558	-0.3	0.05
-29.700000000003428	152.4500000000756	-0.2	0.05
-29.700000000003428	152.5000000000756	-1.2	0.05
-29.700000000003428	152.5500000000756	-1.6	0.05
-29.700000000003428	152.60000000007562	-7.8	0.05
-29.700000000003428	153.15000000007575	-1.0	0.05
-29.700000000003428	153.20000000007576	-1.9	0.05
-29.700000000003428	153.25000000007577	-0.7	0.05
-29.65000000000343	-53.049999999971135	-1.4	0.05
-29.65000000000343	-52.39999999997099	-1.8	0.05
-29.65000000000343	-51.89999999997087	-19.5	0.05
-29.65000000000343	-50.54999999997057	-5.8	0.05
-29.65000000000343	-50.499999999970555	-6.1	0.05
-29.65000000000343	-50.449999999970544	-5.6	0.05
-29.65000000000343	-50.39999999997053	-6.7	0.05
-29.65000000000343	-50.34999999997052	-0.6	0.05
-29.65000000000343	-50.29999999997051	-0.9	0.05
-29.65000000000343	-50.2499999999705	-2.2	0.05
-29.65000000000343	-50.19999999997049	-1.5	0.05
-29.65000000000343	152.0000000000755	-2.0	0.05
-29.65000000000343	152.0500000000755	-3.5	0.05
-29.65000000000343	152.1000000000755	-0.9	0.05
-29.65000000000343	152.20000000007553	-0.1	0.05
-29.65000000000343	152.25000000007554	-0.4	0.05
-29.65000000000343	152.30000000007556	-1.3	0.05
-29.65000000000343	152.35000000007557	-1.4	0.05
-29.65000000000343	152.40000000007558	-0.2	0.05
-29.65000000000343	152.4500000000756	-0.4	0.05
-29.65000000000343	152.5000000000756	-2.0	0.05
-29.65000000000343	152.5500000000756	-1.0	0.05
-29.65000000000343	153.20000000007576	-1.1	0.05
-29.65000000000343	153.25000000007577	-5.0	0.05
-29.600000000003433	-53.799999999971305	-5.8	0.05
-29.600000000003433	-53.749999999971294	-1.4	0.05
-29.600000000003433	-53.64999999997127	-1.2	0.05
-29.600000000003433	-53.54999999997125	-2.4	0.05
-29.600000000003433	-53.24999999997118	-1.5	0.05
-29.600000000003433	-53.19999999997117	-2.6	0.05
-29.600000000003433	-53.14999999997116	-1.3	0.05
-29.600000000003433	-53.099999999971146	-3.1	0.05
-29.600000000003433	-53.049999999971135	-1.6	0.05
-29.600000000003433	-52.99999999997112	-1.5	0.05
-29.600000000003433	-52.8999999999711	-1.5	0.05
-29.600000000003433	-52.59999999997103	-1.1	0.05
-29.600000000003433	-52.54999999997102	-0.9	0.05
-29.600000000003433	-52.49999999997101	-1.1	0.05
-29.600000000003433	-52.449999999971	-0.9	0.05
-29.600000000003433	-51.74999999997084	-36.6	0.05
-29.600000000003433	-51.64999999997082	-25.6	0.05
-29.600000000003433	-51.599999999970805	-25.6	0.05
-29.600000000003433	-51.549999999970794	-14.1	0.05
-29.600000000003433	-50.64999999997059	-3.2	0.05
-29.600000000003433	-50.59999999997058	-3.6	0.05
-29.600000000003433	-50.54999999997057	-5.0	0.05
-29.600000000003433	-50.499999999970555	-5.4	0.05
-29.600000000003433	-50.449999999970544	-7.2	0.05
-29.600000000003433	-50.39999999997053	-3.6	0.05
-29.600000000003433	-50.34999999997052	-0.8	0.05
-29.600000000003433	-50.29999999997051	-1.0	0.05
-29.600000000003433	-50.2499999999705	-1.3	0.05
-29.600000000003433	-50.19999999997049	-0.2	0.05
-29.600000000003433	152.1000000000755	-10.2	0.05
-29.600000000003433	152.15000000007552	-13.2	0.05
-29.600000000003433	152.20000000007553	-1.0	0.05
-29.600000000003433	152.25000000007554	-7.1	0.05
-29.600000000003433	152.30000000007556	-9.4	0.05
-29.600000000003433	152.35000000007557	-2.0	0.05
-29.600000000003433	152.40000000007558	-0.2	0.05
-29.600000000003433	152.4500000000756	-0.2	0.05
-29.600000000003433	152.5000000000756	-2.7	0.05
-29.600000000003433	152.5500000000756	-0.3	0.05
-29.600000000003433	153.15000000007575	-0.2	0.05
-29.600000000003433	153.20000000007576	-0.5	0.05
-29.600000000003433	153.25000000007577	-0.7	0.05
-29.550000000003436	-53.749999999971294	-1.9	0.05
-29.550000000003436	-53.69999999997128	-1.0	0.05
-29.550000000003436	-53.54999999997125	-2.2	0.05
-29.550000000003436	-53.24999999997118	-1.4	0.05
-29.550000000003436	-53.19999999997117	-2.0	0.05
-29.550000000003436	-53.14999999997116	-2.4	0.05
-29.550000000003436	-53.099999999971146	-4.4	0.05
-29.550000000003436	-53.049999999971135	-2.3	0.05
-29.550000000003436	-52.99999999997112	-1.1	0.05
-29.550000000003436	-52.94999999997111	-2.2	0.05
-29.550000000003436	-52.8999999999711	-2.0	0.05
-29.550000000003436	-52.84999999997109	-1.4	0.05
-29.550000000003436	-52.74999999997107	-0.7	0.05
-29.550000000003436	-52.59999999997103	-0.5	0.05
-29.550000000003436	-52.54999999997102	-0.8	0.05
-29.550000000003436	-52.49999999997101	-0.4	0.05
-29.550000000003436	-52.449999999971	-0.7	0.05
-29.550000000003436	-51.79999999997085	-22.3	0.05
-29.550000000003436	-51.74999999997084	-24.3	0.05
-29.550000000003436	-51.69999999997083	-18.1	0.05
-29.550000000003436	-51.64999999997082	-20.0	0.05
-29.550000000003436	-51.599999999970805	-21.5	0.05
-29.550000000003436	-51.549999999970794	-13.8	0.05
-29.550000000003436	-51.49999999997078	-9.0	0.05
-29.550000000003436	-51.44999999997077	-7.7	0.05
-29.550000000003436	-51.39999999997076	-7.0	0.05
-29.550000000003436	-51.29999999997074	-10.2	0.05
-29.550000000003436	-51.249999999970726	-13.4	0.05
-29.550000000003436	-51.1499999999707	-11.7	0.05
-29.550000000003436	-51.09999999997069	-11.7	0.05
-29.550000000003436	-50.79999999997062	-1.4	0.05
-29.550000000003436	-50.74999999997061	-2.6	0.05
-29.550000000003436	-50.6999999999706	-6.7	0.05
-29.550000000003436	-50.64999999997059	-6.0	0.05
-29.550000000003436	-50.59999999997058	-7.2	0.05
-29.550000000003436	-50.54999999997057	-6.8	0.05
-29.550000000003436	-50.499999999970555	-8.6	0.05
-29.550000000003436	-50.449999999970544	-7.9	0.05
-29.550000000003436	-50.39999999997053	-3.3	0.05
-29.550000000003436	-50.34999999997052	-1.3	0.05
-29.550000000003436	-50.29999999997051	-1.6	0.05
-29.550000000003436	-50.2499999999705	-0.7	0.05
-29.550000000003436	-50.19999999997049	-0.3	0.05
-29.550000000003436	-50.149999999970476	-3.6	0.05
-29.550000000003436	152.15000000007552	-1.9	0.05
-29.550000000003436	152.20000000007553	-11.7	0.05
-29.550000000003436	152.25000000007554	-11.6	0.05
-29.550000000003436	152.30000000007556	-12.9	0.05
-29.550000000003436	152.35000000007557	-0.4	0.05
-29.550000000003436	152.40000000007558	-0.5	0.05
-29.550000000003436	152.4500000000756	-0.0	0.05
-29.550000000003436	153.20000000007576	-1.0	0.05
-29.550000000003436	153.25000000007577	-0.4	0.05
-29.50000000000344	-53.54999999997125	-1.6	0.05
-29.50000000000344	-53.449999999971226	-1.8	0.05
-29.50000000000344	-53.399999999971214	-2.5	0.05
-29.50000000000344	-53.24999999997118	-1.4	0.05
-29.50000000000344	-53.19999999997117	-1.2	0.05
-29.50000000000344	-53.14999999997116	-2.3	0.05
-29.50000000000344	-53.099999999971146	-3.2	0.05
-29.50000000000344	-53.049999999971135	-5.6	0.05
-29.50000000000344	-52.99999999997112	-4.3	0.05
-29.50000000000344	-52.94999999997111	-4.3	0.05
-29.50000000000344	-52.8999999999711	-2.3	0.05
-29.50000000000344	-52.84999999997109	-0.7	0.05
-29.50000000000344	-52.79999999997108	-1.2	0.05
-29.50000000000344	-52.74999999997107	-2.3	0.05
-29.50000000000344	-52.699999999971055	-2.1	0.05
-29.50000000000344	-52.649999999971044	-1.7	0.05
-29.50000000000344	-52.59999999997103	-0.4	0.05
-29.50000000000344	-52.54999999997102	-0.6	0.05
-29.50000000000344	-52.49999999997101	-0.5	0.05
-29.50000000000344	-52.449999999971	-0.6	0.05
-29.50000000000344	-52.39999999997099	-0.4	0.05
-29.50000000000344	-52.349999999970976	-0.6	0.05
-29.50000000000344	-51.69999999997083	-23.6	0.05
-29.50000000000344	-51.64999999997082	-18.9	0.05
-29.50000000000344	-51.599999999970805	-18.8	0.05
-29.50000000000344	-51.549999999970794	-17.7	0.05
-29.50000000000344	-51.49999999997078	-13.0	0.05
-29.50000000000344	-51.44999999997077	-6.7	0.05
-29.50000000000344	-51.39999999997076	-5.3	0.05
-29.50000000000344	-51.34999999997075	-6.7	0.05
-29.50000000000344	-51.29999999997074	-7.2	0.05
-29.50000000000344	-51.249999999970726	-7.6	0.05
-29.50000000000344	-51.199999999970714	-7.3	0.05
-29.50000000000344	-51.1499999999707	-17.7	0.05
-29.50000000000344	-51.09999999997069	-12.7	0.05
-29.50000000000344	-51.04999999997068	-12.7	0.05
-29.50000000000344	-50.99999999997067	-16.8	0.05
-29.50000000000344	-50.94999999997066	-12.9	0.05
-29.50000000000344	-50.899999999970646	-3.9	0.05
-29.50000000000344	-50.849999999970635	-4.3	0.05
-29.50000000000344	-50.79999999997062	-2.1	0.05
-29.50000000000344	-50.74999999997061	-2.3	0.05
-29.50000000000344	-50.6999999999706	-3.9	0.05
-29.50000000000344	-50.64999999997059	-7.2	0.05
-29.50000000000344	-50.59999999997058	-4.0	0.05
-29.50000000000344	-50.54999999997057	-8.7	0.05
-29.50000000000344	-50.499999999970555	-9.9	0.05
-29.50000000000344	-50.449999999970544	-5.7	0.05
-29.50000000000344	-50.39999999997053	-3.1	0.05
-29.50000000000344	-50.34999999997052	-2.5	0.05
-29.50000000000344	-50.29999999997051	-1.9	0.05
-29.50000000000344	-50.2499999999705	-0.9	0.05
-29.50000000000344	-50.19999999997049	-0.3	0.05
-29.50000000000344	-50.149999999970476	-2.6	0.05
-29.50000000000344	152.0000000000755	-0.7	0.05
-29.50000000000344	152.0500000000755	-1.8	0.05
-29.50000000000344	152.15000000007552	-0.4	0.05
-29.50000000000344	152.20000000007553	-2.3	0.05
-29.50000000000344	152.25000000007554	-17.2	0.05
-29.50000000000344	152.30000000007556	-14.5	0.05
-29.50000000000344	152.35000000007557	-1.4	0.05
-29.50000000000344	152.40000000007558	-0.2	0.05
-29.50000000000344	153.15000000007575	-0.5	0.05
-29.450000000003442	-53.449999999971226	-1.7	0.05
-29.450000000003442	-53.399999999971214	-2.8	0.05
-29.450000000003442	-53.29999999997119	-0.6	0.05
-29.450000000003442	-53.24999999997118	-1.4	0.05
-29.450000000003442	-53.19999999997117	-1.4	0.05
-29.450000000003442	-53.14999999997116	-2.4	0.05
-29.450000000003442	-53.099999999971146	-3.2	0.05
-29.450000000003442	-53.049999999971135	-3.4	0.05
-29.450000000003442	-52.99999999997112	-5.7	0.05
-29.450000000003442	-52.94999999997111	-6.0	0.05
-29.450000000003442	-52.8999999999711	-1.6	0.05
-29.450000000003442	-52.84999999997109	-1.5	0.05
-29.450000000003442	-52.79999999997108	-1.9	0.05
-29.450000000003442	-52.74999999997107	-3.3	0.05
-29.450000000003442	-52.699999999971055	-3.8	0.05
-29.450000000003442	-52.649999999971044	-1.1	0.05
-29.450000000003442	-52.59999999997103	-0.5	0.05
-29.450000000003442	-52.54999999997102	-0.6	0.05
-29.450000000003442	-52.49999999997101	-1.0	0.05
-29.450000000003442	-52.449999999971	-1.5	0.05
-29.450000000003442	-52.39999999997099	-0.5	0.05
-29.450000000003442	-52.349999999970976	-0.7	0.05
-29.450000000003442	-52.299999999970964	-0.7	0.05
-29.450000000003442	-52.24999999997095	-0.7	0.05
-29.450000000003442	-51.74999999997084	-5.5	0.05
-29.450000000003442	-51.69999999997083	-12.5	0.05
-29.450000000003442	-51.64999999997082	-22.3	0.05
-29.450000000003442	-51.599999999970805	-18.6	0.05
-29.450000000003442	-51.549999999970794	-19.5	0.05
-29.450000000003442	-51.49999999997078	-17.7	0.05
-29.450000000003442	-51.44999999997077	-10.2	0.05
-29.450000000003442	-51.39999999997076	-4.9	0.05
-29.450000000003442	-51.34999999997075	-3.1	0.05
-29.450000000003442	-51.29999999997074	-5.2	0.05
-29.450000000003442	-51.249999999970726	-9.8	0.05
-29.450000000003442	-51.199999999970714	-7.3	0.05
-29.450000000003442	-51.1499999999707	-9.0	0.05
-29.450000000003442	-51.09999999997069	-11.7	0.05
-29.450000000003442	-51.04999999997068	-8.2	0.05
-29.450000000003442	-50.99999999997067	-11.4	0.05
-29.450000000003442	-50.94999999997066	-10.1	0.05
-29.450000000003442	-50.899999999970646	-6.6	0.05
-29.450000000003442	-50.849999999970635	-3.6	0.05
-29.450000000003442	-50.79999999997062	-2.5	0.05
-29.450000000003442	-50.74999999997061	-3.4	0.05
-29.450000000003442	-50.6999999999706	-3.2	0.05
-29.450000000003442	-50.64999999997059	-1.7	0.05
-29.450000000003442	-50.59999999997058	-2.8	0.05
-29.450000000003442	-50.54999999997057	-8.6	0.05
-29.450000000003442	-50.499999999970555	-17.1	0.05
-29.450000000003442	-50.449999999970544	-8.0	0.05
-29.450000000003442	-50.39999999997053	-4.3	0.05
-29.450000000003442	-50.34999999997052	-0.8	0.05
-29.450000000003442	-50.29999999997051	-0.8	0.05
-29.450000000003442	-50.2499999999705	-2.2	0.05
-29.450000000003442	-50.19999999997049	-2.0	0.05
-29.450000000003442	-50.149999999970476	-2.6	0.05
-29.450000000003442	-50.099999999970464	-1.8	0.05
-29.450000000003442	-50.04999999997045	-2.1	0.05
-29.450000000003442	30.550000000047874	-23.6	0.05
-29.450000000003442	151.95000000007548	-0.0	0.05
-29.450000000003442	152.0000000000755	-0.4	0.05
-29.450000000003442	152.0500000000755	-3.1	0.05
-29.450000000003442	152.15000000007552	-0.4	0.05
-29.450000000003442	152.20000000007553	-0.1	0.05
-29.450000000003442	152.25000000007554	-3.0	0.05
-29.450000000003442	152.30000000007556	-1.3	0.05
-29.450000000003442	152.35000000007557	-0.3	0.05
-29.450000000003442	152.5000000000756	-2.1	0.05
-29.450000000003442	152.5500000000756	-4.1	0.05
-29.450000000003442	152.60000000007562	-0.1	0.05
-29.400000000003445	-53.3499999999712	-1.5	0.05
-29.400000000003445	-53.29999999997119	-0.7	0.05
-29.400000000003445	-53.24999999997118	-2.2	0.05
-29.400000000003445	-53.19999999997117	-2.3	0.05
-29.400000000003445	-53.14999999997116	-3.1	0.05
-29.400000000003445	-52.84999999997109	-3.1	0.05
-29.400000000003445	-52.79999999997108	-2.4	0.05
-29.400000000003445	-52.74999999997107	-3.1	0.05
-29.400000000003445	-52.699999999971055	-3.2	0.05
-29.400000000003445	-52.649999999971044	-1.2	0.05
-29.400000000003445	-52.59999999997103	-1.3	0.05
-29.400000000003445	-52.54999999997102	-1.6	0.05
-29.400000000003445	-52.49999999997101	-1.0	0.05
-29.400000000003445	-52.449999999971	-2.6	0.05
-29.400000000003445	-52.39999999997099	-1.6	0.05
-29.400000000003445	-52.349999999970976	-4.3	0.05
-29.400000000003445	-52.299999999970964	-1.8	0.05
-29.400000000003445	-52.24999999997095	-4.1	0.05
-29.400000000003445	-51.79999999997085	-2.3	0.05
-29.400000000003445	-51.74999999997084	-3.9	0.05
-29.400000000003445	-51.69999999997083	-5.7	0.05
-29.400000000003445	-51.64999999997082	-14.5	0.05
-29.400000000003445	-51.599999999970805	-17.3	0.05
-29.400000000003445	-51.549999999970794	-14.3	0.05
-29.400000000003445	-51.49999999997078	-17.8	0.05
-29.400000000003445	-51.44999999997077	-15.3	0.05
-29.400000000003445	-51.39999999997076	-8.9	0.05
-29.400000000003445	-51.34999999997075	-5.0	0.05
-29.400000000003445	-51.29999999997074	-3.1	0.05
-29.400000000003445	-51.249999999970726	-6.3	0.05
-29.400000000003445	-51.199999999970714	-10.5	0.05
-29.400000000003445	-51.1499999999707	-5.1	0.05
-29.400000000003445	-51.09999999997069	-9.5	0.05
-29.400000000003445	-51.04999999997068	-6.1	0.05
-29.400000000003445	-50.99999999997067	-7.7	0.05
-29.400000000003445	-50.94999999997066	-6.8	0.05
-29.400000000003445	-50.899999999970646	-6.5	0.05
-29.400000000003445	-50.849999999970635	-3.0	0.05
-29.400000000003445	-50.79999999997062	-4.5	0.05
-29.400000000003445	-50.74999999997061	-4.2	0.05
-29.400000000003445	-50.6999999999706	-4.0	0.05
-29.400000000003445	-50.64999999997059	-15.1	0.05
-29.400000000003445	-50.54999999997057	-24.9	0.05
-29.400000000003445	-50.39999999997053	-1.4	0.05
-29.400000000003445	-50.34999999997052	-0.1	0.05
-29.400000000003445	-50.2499999999705	-0.2	0.05
-29.400000000003445	-50.19999999997049	-3.0	0.05
-29.400000000003445	-50.149999999970476	-3.5	0.05
-29.400000000003445	-50.099999999970464	-3.0	0.05
-29.400000000003445	-50.04999999997045	-0.3	0.05
-29.400000000003445	-49.99999999997044	-1.5	0.05
-29.400000000003445	152.0000000000755	-8.4	0.05
-29.400000000003445	152.0500000000755	-3.7	0.05
-29.400000000003445	152.1000000000755	-2.2	0.05
-29.400000000003445	152.15000000007552	-0.3	0.05
-29.400000000003445	152.20000000007553	-0.2	0.05
-29.400000000003445	152.25000000007554	-0.1	0.05
-29.400000000003445	152.30000000007556	-0.2	0.05
-29.400000000003445	152.35000000007557	-0.3	0.05
-29.400000000003445	152.5000000000756	-1.8	0.05
-29.400000000003445	152.5500000000756	-1.5	0.05
-29.350000000003448	-53.29999999997119	-1.3	0.05
-29.350000000003448	-53.24999999997118	-0.4	0.05
-29.350000000003448	-53.19999999997117	-1.1	0.05
-29.350000000003448	-53.14999999997116	-2.5	0.05
-29.350000000003448	-52.84999999997109	-7.3	0.05
-29.350000000003448	-52.79999999997108	-2.9	0.05
-29.350000000003448	-52.74999999997107	-1.9	0.05
-29.350000000003448	-52.699999999971055	-3.7	0.05
-29.350000000003448	-52.649999999971044	-3.4	0.05
-29.350000000003448	-52.59999999997103	-1.8	0.05
-29.350000000003448	-52.54999999997102	-1.9	0.05
-29.350000000003448	-52.49999999997101	-1.9	0.05
-29.350000000003448	-52.449999999971	-3.3	0.05
-29.350000000003448	-52.39999999997099	-6.4	0.05
-29.350000000003448	-52.349999999970976	-4.6	0.05
-29.350000000003448	-52.299999999970964	-6.7	0.05
-29.350000000003448	-52.24999999997095	-3.4	0.05
-29.350000000003448	-52.19999999997094	-1.6	0.05
-29.350000000003448	-52.14999999997093	-1.1	0.05
-29.350000000003448	-51.84999999997086	-1.7	0.05
-29.350000000003448	-51.79999999997085	-2.2	0.05
-29.350000000003448	-51.74999999997084	-4.6	0.05
-29.350000000003448	-51.69999999997083	-7.3	0.05
-29.350000000003448	-51.64999999997082	-6.3	0.05
-29.350000000003448	-51.599999999970805	-5.9	0.05
-29.350000000003448	-51.549999999970794	-10.3	0.05
-29.350000000003448	-51.49999999997078	-13.3	0.05
-29.350000000003448	-51.44999999997077	-11.8	0.05
-29.350000000003448	-51.39999999997076	-7.9	0.05
-29.350000000003448	-51.34999999997075	-8.2	0.05
-29.350000000003448	-51.29999999997074	-6.7	0.05
-29.350000000003448	-51.249999999970726	-2.4	0.05
-29.350000000003448	-51.199999999970714	-2.7	0.05
-29.350000000003448	-51.1499999999707	-3.2	0.05
-29.350000000003448	-51.09999999997069	-5.6	0.05
-29.350000000003448	-51.04999999997068	-6.3	0.05
-29.350000000003448	-50.99999999997067	-2.9	0.05
-29.350000000003448	-50.94999999997066	-3.5	0.05
-29.350000000003448	-50.79999999997062	-2.9	0.05
-29.350000000003448	-50.74999999997061	-7.3	0.05
-29.350000000003448	-50.6999999999706	-12.4	0.05
-29.350000000003448	-50.19999999997049	-2.3	0.05
-29.350000000003448	-50.149999999970476	-2.0	0.05
-29.350000000003448	-50.099999999970464	-0.4	0.05
-29.350000000003448	-50.04999999997045	-0.4	0.05
-29.350000000003448	-49.99999999997044	-0.9	0.05
-29.350000000003448	-49.94999999997043	-0.5	0.05
-29.350000000003448	30.300000000047817	-33.9	0.05
-29.350000000003448	30.350000000047828	-54.4	0.05
-29.350000000003448	152.0000000000755	-0.1	0.05
-29.350000000003448	152.0500000000755	-0.2	0.05
-29.350000000003448	152.1000000000755	-0.0	0.05
-29.350000000003448	152.15000000007552	-0.0	0.05
-29.350000000003448	152.20000000007553	-0.3	0.05
-29.350000000003448	152.25000000007554	-0.0	0.05
-29.350000000003448	152.30000000007556	-0.1	0.05
-29.350000000003448	152.35000000007557	-0.1	0.05
-29.350000000003448	152.40000000007558	-0.3	0.05
-29.350000000003448	152.85000000007568	-25.6	0.05
-29.30000000000345	-53.19999999997117	-1.1	0.05
-29.30000000000345	-53.14999999997116	-1.8	0.05
-29.30000000000345	-52.79999999997108	-3.0	0.05
-29.30000000000345	-52.74999999997107	-2.0	0.05
-29.30000000000345	-52.699999999971055	-6.8	0.05
-29.30000000000345	-52.649999999971044	-3.2	0.05
-29.30000000000345	-52.59999999997103	-2.5	0.05
-29.30000000000345	-52.54999999997102	-2.2	0.05
-29.30000000000345	-52.49999999997101	-4.3	0.05
-29.30000000000345	-52.449999999971	-2.8	0.05
-29.30000000000345	-52.39999999997099	-2.8	0.05
-29.30000000000345	-52.349999999970976	-2.6	0.05
-29.30000000000345	-52.299999999970964	-3.3	0.05
-29.30000000000345	-52.24999999997095	-2.0	0.05
-29.30000000000345	-52.19999999997094	-2.4	0.05
-29.30000000000345	-52.14999999997093	-1.2	0.05
-29.30000000000345	-52.09999999997092	-1.2	0.05
-29.30000000000345	-52.04999999997091	-5.5	0.05
-29.30000000000345	-51.84999999997086	-3.4	0.05
-29.30000000000345	-51.79999999997085	-3.0	0.05
-29.30000000000345	-51.74999999997084	-3.0	0.05
-29.30000000000345	-51.69999999997083	-4.8	0.05
-29.30000000000345	-51.64999999997082	-7.8	0.05
-29.30000000000345	-51.599999999970805	-4.3	0.05
-29.30000000000345	-51.549999999970794	-3.6	0.05
-29.30000000000345	-51.49999999997078	-3.0	0.05
-29.30000000000345	-51.44999999997077	-3.7	0.05
-29.30000000000345	-51.39999999997076	-4.3	0.05
-29.30000000000345	-51.34999999997075	-7.9	0.05
-29.30000000000345	-51.29999999997074	-3.7	0.05
-29.30000000000345	-51.249999999970726	-2.1	0.05
-29.30000000000345	-51.199999999970714	-1.1	0.05
-29.30000000000345	-51.1499999999707	-1.1	0.05
-29.30000000000345	-51.09999999997069	-2.5	0.05
-29.30000000000345	-51.04999999997068	-2.1	0.05
-29.30000000000345	-50.99999999997067	-2.2	0.05
-29.30000000000345	-50.94999999997066	-6.5	0.05
-29.30000000000345	-50.849999999970635	-7.7	0.05
-29.30000000000345	-50.79999999997062	-7.4	0.05
-29.30000000000345	-50.74999999997061	-2.5	0.05
-29.30000000000345	-50.6999999999706	-6.6	0.05
-29.30000000000345	-50.19999999997049	-17.4	0.05
-29.30000000000345	-50.149999999970476	-0.9	0.05
-29.30000000000345	-50.099999999970464	-0.5	0.05
-29.30000000000345	-50.04999999997045	-1.0	0.05
-29.30000000000345	-49.99999999997044	-0.6	0.05
-29.30000000000345	-49.94999999997043	-0.3	0.05
-29.30000000000345	-49.89999999997042	-0.3	0.05
-29.30000000000345	30.300000000047817	-28.6	0.05
-29.30000000000345	30.350000000047828	-28.5	0.05
-29.30000000000345	30.40000000004784	-43.3	0.05
-29.30000000000345	152.1000000000755	-0.4	0.05
-29.30000000000345	152.15000000007552	-0.1	0.05
-29.30000000000345	152.20000000007553	-0.4	0.05
-29.30000000000345	152.25000000007554	-1.3	0.05
-29.30000000000345	152.30000000007556	-0.2	0.05
-29.30000000000345	152.35000000007557	-0.1	0.05
-29.30000000000345	152.40000000007558	-0.7	0.05
-29.30000000000345	152.80000000007567	-7.6	0.05
-29.30000000000345	152.85000000007568	-21.8	0.05
-29.30000000000345	152.9000000000757	-9.1	0.05
-29.30000000000345	153.00000000007572	-14.0	0.05
-29.30000000000345	153.05000000007573	-0.6	0.05
-29.30000000000345	153.15000000007575	-1.2	0.05
-29.30000000000345	153.20000000007576	-4.5	0.05
-29.250000000003453	-52.79999999997108	-2.5	0.05
-29.250000000003453	-52.74999999997107	-2.3	0.05
-29.250000000003453	-52.699999999971055	-2.1	0.05
-29.250000000003453	-52.59999999997103	-2.2	0.05
-29.250000000003453	-52.54999999997102	-1.9	0.05
-29.250000000003453	-52.49999999997101	-4.9	0.05
-29.250000000003453	-52.449999999971	-4.3	0.05
-29.250000000003453	-52.39999999997099	-2.1	0.05
-29.250000000003453	-52.349999999970976	-1.8	0.05
-29.250000000003453	-52.299999999970964	-2.5	0.05
-29.250000000003453	-52.24999999997095	-2.4	0.05
-29.250000000003453	-52.19999999997094	-4.0	0.05
-29.250000000003453	-52.14999999997093	-1.2	0.05
-29.250000000003453	-52.09999999997092	-5.8	0.05
-29.250000000003453	-52.04999999997091	-16.2	0.05
-29.250000000003453	-51.999999999970896	-8.1	0.05
-29.250000000003453	-51.949999999970885	-3.1	0.05
-29.250000000003453	-51.79999999997085	-3.2	0.05
-29.250000000003453	-51.74999999997084	-3.8	0.05
-29.250000000003453	-51.69999999997083	-3.3	0.05
-29.250000000003453	-51.64999999997082	-5.2	0.05
-29.250000000003453	-51.599999999970805	-3.6	0.05
-29.250000000003453	-51.44999999997077	-4.8	0.05
-29.250000000003453	-51.39999999997076	-7.3	0.05
-29.250000000003453	-51.34999999997075	-4.3	0.05
-29.250000000003453	-51.29999999997074	-3.2	0.05
-29.250000000003453	-51.249999999970726	-2.0	0.05
-29.250000000003453	-51.199999999970714	-2.3	0.05
-29.250000000003453	-51.1499999999707	-8.0	0.05
-29.250000000003453	-51.09999999997069	-1.4	0.05
-29.250000000003453	-51.04999999997068	-2.5	0.05
-29.250000000003453	-50.99999999997067	-4.1	0.05
-29.250000000003453	-50.94999999997066	-7.9	0.05
-29.250000000003453	-50.899999999970646	-6.4	0.05
-29.250000000003453	-50.849999999970635	-11.3	0.05
-29.250000000003453	-50.79999999997062	-9.8	0.05
-29.250000000003453	-50.74999999997061	-7.0	0.05
-29.250000000003453	-50.59999999997058	-7.6	0.05
-29.250000000003453	-50.19999999997049	-1.4	0.05
-29.250000000003453	-50.149999999970476	-0.6	0.05
-29.250000000003453	-50.099999999970464	-1.1	0.05
-29.250000000003453	-50.04999999997045	-2.7	0.05
-29.250000000003453	-49.99999999997044	-1.6	0.05
-29.250000000003453	-49.94999999997043	-0.6	0.05
-29.250000000003453	30.300000000047817	-12.8	0.05
-29.250000000003453	30.350000000047828	-17.7	0.05
-29.250000000003453	30.40000000004784	-22.7	0.05
-29.250000000003453	30.45000000004785	-36.4	0.05
-29.250000000003453	30.550000000047874	-40.6	0.05
-29.250000000003453	152.15000000007552	-0.1	0.05
-29.250000000003453	152.20000000007553	-0.3	0.05
-29.250000000003453	152.25000000007554	-0.1	0.05
-29.250000000003453	152.30000000007556	-0.1	0.05
-29.250000000003453	152.35000000007557	-0.2	0.05
-29.250000000003453	152.40000000007558	-1.0	0.05
-29.250000000003453	152.80000000007567	-2.9	0.05
-29.250000000003453	152.85000000007568	-4.6	0.05
-29.250000000003453	153.10000000007574	-0.3	0.05
-29.250000000003453	153.15000000007575	-0.9	0.05
-29.250000000003453	153.20000000007576	-1.6	0.05
-29.250000000003453	153.25000000007577	-0.5	0.05
-29.200000000003456	-52.699999999971055	-1.1	0.05
-29.200000000003456	-52.54999999997102	-3.8	0.05
-29.200000000003456	-52.49999999997101	-2.9	0.05
-29.200000000003456	-52.449999999971	-2.9	0.05
-29.200000000003456	-52.39999999997099	-3.4	0.05
-29.200000000003456	-52.349999999970976	-1.5	0.05
-29.200000000003456	-52.299999999970964	-2.0	0.05
-29.200000000003456	-52.24999999997095	-2.4	0.05
-29.200000000003456	-52.19999999997094	-1.7	0.05
-29.200000000003456	-52.14999999997093	-3.4	0.05
-29.200000000003456	-52.09999999997092	-9.6	0.05
-29.200000000003456	-52.04999999997091	-9.9	0.05
-29.200000000003456	-51.999999999970896	-5.8	0.05
-29.200000000003456	-51.949999999970885	-6.1	0.05
-29.200000000003456	-51.79999999997085	-3.8	0.05
-29.200000000003456	-51.74999999997084	-3.8	0.05
-29.200000000003456	-51.69999999997083	-1.3	0.05
-29.200000000003456	-51.64999999997082	-2.4	0.05
-29.200000000003456	-51.599999999970805	-2.6	0.05
-29.200000000003456	-51.49999999997078	-6.0	0.05
-29.200000000003456	-51.44999999997077	-4.7	0.05
-29.200000000003456	-51.39999999997076	-6.5	0.05
-29.200000000003456	-51.29999999997074	-5.1	0.05
-29.200000000003456	-51.249999999970726	-3.3	0.05
-29.200000000003456	-51.199999999970714	-4.1	0.05
-29.200000000003456	-51.1499999999707	-4.2	0.05
-29.200000000003456	-51.09999999997069	-2.1	0.05
-29.200000000003456	-51.04999999997068	-4.6	0.05
-29.200000000003456	-50.99999999997067	-5.0	0.05
-29.200000000003456	-50.94999999997066	-5.6	0.05
-29.200000000003456	-50.899999999970646	-5.7	0.05
-29.200000000003456	-50.849999999970635	-3.6	0.05
-29.200000000003456	-50.2499999999705	-3.4	0.05
-29.200000000003456	-50.19999999997049	-0.1	0.05
-29.200000000003456	-50.149999999970476	-0.3	0.05
-29.200000000003456	-50.099999999970464	-0.6	0.05
-29.200000000003456	-50.04999999997045	-1.4	0.05
-29.200000000003456	-49.99999999997044	-2.9	0.05
-29.200000000003456	30.350000000047828	-40.1	0.05
-29.200000000003456	30.40000000004784	-39.7	0.05
-29.200000000003456	30.45000000004785	-21.3	0.05
-29.200000000003456	30.500000000047862	-36.6	0.05
-29.200000000003456	152.1000000000755	-0.4	0.05
-29.200000000003456	152.15000000007552	-0.3	0.05
-29.200000000003456	152.30000000007556	-0.0	0.05
-29.200000000003456	152.35000000007557	-0.2	0.05
-29.200000000003456	152.40000000007558	-0.6	0.05
-29.200000000003456	152.4500000000756	-0.1	0.05
-29.200000000003456	152.75000000007566	-0.2	0.05
-29.200000000003456	152.80000000007567	-0.1	0.05
-29.200000000003456	153.15000000007575	-1.1	0.05
-29.200000000003456	153.20000000007576	-8.1	0.05
-29.200000000003456	153.25000000007577	-2.6	0.05
-29.15000000000346	-52.699999999971055	-1.9	0.05
-29.15000000000346	-52.54999999997102	-1.7	0.05
-29.15000000000346	-52.49999999997101	-1.5	0.05
-29.15000000000346	-52.449999999971	-2.1	0.05
-29.15000000000346	-52.39999999997099	-2.2	0.05
-29.15000000000346	-52.349999999970976	-1.6	0.05
-29.15000000000346	-52.299999999970964	-4.2	0.05
-29.15000000000346	-52.24999999997095	-5.0	0.05
-29.15000000000346	-52.19999999997094	-2.3	0.05
-29.15000000000346	-52.14999999997093	-3.2	0.05
-29.15000000000346	-52.09999999997092	-6.7	0.05
-29.15000000000346	-52.04999999997091	-5.7	0.05
-29.15000000000346	-51.999999999970896	-4.4	0.05
-29.15000000000346	-51.949999999970885	-4.5	0.05
-29.15000000000346	-51.84999999997086	-2.7	0.05
-29.15000000000346	-51.79999999997085	-1.4	0.05
-29.15000000000346	-51.74999999997084	-0.8	0.05
-29.15000000000346	-51.69999999997083	-1.4	0.05
-29.15000000000346	-51.64999999997082	-1.9	0.05
-29.15000000000346	-51.599999999970805	-1.3	0.05
-29.15000000000346	-51.49999999997078	-3.4	0.05
-29.15000000000346	-51.44999999997077	-2.6	0.05
-29.15000000000346	-51.39999999997076	-4.9	0.05
-29.15000000000346	-51.29999999997074	-7.8	0.05
-29.15000000000346	-51.1499999999707	-3.6	0.05
-29.15000000000346	-51.09999999997069	-1.7	0.05
-29.15000000000346	-51.04999999997068	-3.1	0.05
-29.15000000000346	-50.99999999997067	-2.0	0.05
-29.15000000000346	-50.849999999970635	-5.6	0.05
-29.15000000000346	-50.34999999997052	-35.2	0.05
-29.15000000000346	-50.29999999997051	-30.7	0.05
-29.15000000000346	-50.099999999970464	-0.2	0.05
-29.15000000000346	-50.04999999997045	-0.3	0.05
-29.15000000000346	-49.99999999997044	-0.7	0.05
-29.15000000000346	30.350000000047828	-29.6	0.05
-29.15000000000346	30.40000000004784	-42.9	0.05
-29.15000000000346	30.45000000004785	-33.5	0.05
-29.15000000000346	152.1000000000755	-4.4	0.05
-29.15000000000346	152.15000000007552	-4.4	0.05
-29.15000000000346	152.40000000007558	-0.3	0.05
-29.15000000000346	152.4500000000756	-0.1	0.05
-29.15000000000346	152.70000000007565	-1.8	0.05
-29.15000000000346	152.75000000007566	-1.1	0.05
-29.15000000000346	153.15000000007575	-2.8	0.05
-29.15000000000346	153.20000000007576	-4.1	0.05
-29.15000000000346	153.25000000007577	-5.5	0.05
-29.15000000000346	153.30000000007578	-0.4	0.05
-29.10000000000346	-52.49999999997101	-0.8	0.05
-29.10000000000346	-52.449999999971	-2.5	0.05
-29.10000000000346	-52.39999999997099	-1.8	0.05
-29.10000000000346	-52.349999999970976	-1.9	0.05
-29.10000000000346	-52.299999999970964	-3.7	0.05
-29.10000000000346	-52.24999999997095	-3.4	0.05
-29.10000000000346	-52.19999999997094	-2.2	0.05
-29.10000000000346	-52.14999999997093	-4.0	0.05
-29.10000000000346	-52.09999999997092	-6.2	0.05
-29.10000000000346	-52.04999999997091	-5.3	0.05
-29.10000000000346	-51.999999999970896	-7.0	0.05
-29.10000000000346	-51.949999999970885	-4.4	0.05
-29.10000000000346	-51.89999999997087	-2.7	0.05
-29.10000000000346	-51.84999999997086	-3.5	0.05
-29.10000000000346	-51.79999999997085	-8.1	0.05
-29.10000000000346	-51.74999999997084	-1.5	0.05
-29.10000000000346	-51.69999999997083	-1.6	0.05
-29.10000000000346	-51.64999999997082	-1.7	0.05
-29.10000000000346	-51.599999999970805	-1.5	0.05
-29.10000000000346	-51.49999999997078	-2.3	0.05
-29.10000000000346	-51.34999999997075	-1.9	0.05
-29.10000000000346	-51.29999999997074	-2.8	0.05
-29.10000000000346	-51.09999999997069	-2.7	0.05
-29.10000000000346	-51.04999999997068	-5.3	0.05
-29.10000000000346	-50.99999999997067	-4.7	0.05
-29.10000000000346	-50.849999999970635	-1.7	0.05
-29.10000000000346	-50.04999999997045	-0.9	0.05
-29.10000000000346	-49.99999999997044	-0.5	0.05
-29.10000000000346	152.1000000000755	-3.7	0.05
-29.10000000000346	152.25000000007554	-7.3	0.05
-29.10000000000346	152.4500000000756	-2.2	0.05
-29.10000000000346	152.70000000007565	-3.0	0.05
-29.10000000000346	152.75000000007566	-5.2	0.05
-29.10000000000346	153.15000000007575	-1.3	0.05
-29.10000000000346	153.20000000007576	-1.8	0.05
-29.10000000000346	153.30000000007578	-1.1	0.05
-29.10000000000346	153.3500000000758	-1.3	0.05
-29.050000000003465	-52.49999999997101	-1.4	0.05
-29.050000000003465	-52.449999999971	-5.9	0.05
-29.050000000003465	-52.39999999997099	-8.4	0.05
-29.050000000003465	-52.349999999970976	-6.5	0.05
-29.050000000003465	-52.299999999970964	-2.7	0.05
-29.050000000003465	-52.24999999997095	-2.2	0.05
-29.050000000003465	-52.19999999997094	-5.4	0.05
-29.050000000003465	-52.14999999997093	-4.8	0.05
-29.050000000003465	-52.09999999997092	-4.8	0.05
-29.050000000003465	-52.04999999997091	-5.7	0.05
-29.050000000003465	-51.999999999970896	-8.7	0.05
-29.050000000003465	-51.949999999970885	-2.7	0.05
-29.050000000003465	-51.79999999997085	-11.3	0.05
-29.050000000003465	-51.74999999997084	-3.0	0.05
-29.050000000003465	-51.69999999997083	-1.4	0.05
-29.050000000003465	-51.64999999997082	-1.9	0.05
-29.050000000003465	-51.599999999970805	-1.3	0.05
-29.050000000003465	-51.549999999970794	-0.8	0.05
-29.050000000003465	-51.49999999997078	-2.3	0.05
-29.050000000003465	-51.39999999997076	-1.7	0.05
-29.050000000003465	-51.34999999997075	-1.3	0.05
-29.050000000003465	-51.29999999997074	-1.9	0.05
-29.050000000003465	-51.249999999970726	-3.4	0.05
-29.050000000003465	-51.09999999997069	-5.8	0.05
-29.050000000003465	-51.04999999997068	-2.9	0.05
-29.050000000003465	-50.99999999997067	-1.5	0.05
-29.050000000003465	-50.099999999970464	-3.8	0.05
-29.050000000003465	-50.04999999997045	-15.5	0.05
-29.050000000003465	-49.99999999997044	-0.4	0.05
-29.050000000003465	-49.94999999997043	-0.9	0.05
-29.050000000003465	-49.84999999997041	-3.7	0.05
-29.050000000003465	-49.799999999970396	-6.1	0.05
-29.050000000003465	30.500000000047862	-45.5	0.05
-29.050000000003465	152.30000000007556	-1.3	0.05
-29.050000000003465	152.40000000007558	-0.7	0.05
-29.050000000003465	152.4500000000756	-1.6	0.05
-29.050000000003465	152.75000000007566	-9.6	0.05
-29.050000000003465	153.10000000007574	-1.6	0.05
-29.050000000003465	153.15000000007575	-1.5	0.05
-29.050000000003465	153.20000000007576	-0.3	0.05
-29.000000000003467	-52.54999999997102	-1.6	0.05
-29.000000000003467	-52.49999999997101	-1.7	0.05
-29.000000000003467	-52.449999999971	-5.3	0.05
-29.000000000003467	-52.39999999997099	-8.7	0.05
-29.000000000003467	-52.349999999970976	-6.5	0.05
-29.000000000003467	-52.299999999970964	-5.8	0.05
-29.000000000003467	-52.24999999997095	-2.9	0.05
-29.000000000003467	-52.19999999997094	-3.6	0.05
-29.000000000003467	-52.14999999997093	-3.1	0.05
-29.000000000003467	-52.09999999997092	-2.7	0.05
-29.000000000003467	-52.04999999997091	-4.0	0.05
-29.000000000003467	-51.999999999970896	-4.3	0.05
-29.000000000003467	-51.949999999970885	-3.4	0.05
-29.000000000003467	-51.84999999997086	-6.9	0.05
-29.000000000003467	-51.79999999997085	-8.5	0.05
-29.000000000003467	-51.74999999997084	-2.4	0.05
-29.000000000003467	-51.69999999997083	-2.3	0.05
-29.000000000003467	-51.64999999997082	-2.4	0.05
-29.000000000003467	-51.599999999970805	-1.7	0.05
-29.000000000003467	-51.549999999970794	-1.6	0.05
-29.000000000003467	-51.49999999997078	-1.8	0.05
-29.000000000003467	-51.44999999997077	-1.5	0.05
-29.000000000003467	-51.39999999997076	-1.3	0.05
-29.000000000003467	-51.34999999997075	-1.6	0.05
-29.000000000003467	-51.29999999997074	-2.4	0.05
-29.000000000003467	-51.249999999970726	-4.0	0.05
-29.000000000003467	-51.199999999970714	-5.2	0.05
-29.000000000003467	-51.1499999999707	-3.4	0.05
-29.000000000003467	-51.09999999997069	-8.0	0.05
-29.000000000003467	-51.04999999997068	-2.4	0.05
-29.000000000003467	-50.99999999997067	-1.7	0.05
-29.000000000003467	-50.149999999970476	-10.7	0.05
-29.000000000003467	-50.099999999970464	-12.6	0.05
-29.000000000003467	-50.04999999997045	-22.9	0.05
-29.000000000003467	-49.99999999997044	-9.6	0.05
-29.000000000003467	-49.94999999997043	-1.5	0.05
-29.000000000003467	-49.89999999997042	-3.3	0.05
-29.000000000003467	-49.84999999997041	-3.3	0.05
-29.000000000003467	-49.799999999970396	-4.1	0.05
-29.000000000003467	30.600000000047885	-26.3	0.05
-29.000000000003467	30.85000000004794	-21.0	0.05
-29.000000000003467	152.30000000007556	-0.6	0.05
-29.000000000003467	152.40000000007558	-1.5	0.05
-29.000000000003467	152.4500000000756	-1.0	0.05
-29.000000000003467	152.70000000007565	-6.6	0.05
-29.000000000003467	152.75000000007566	-0.4	0.05
-29.000000000003467	153.15000000007575	-1.2	0.05
-28.95000000000347	-52.49999999997101	-2.3	0.05
-28.95000000000347	-52.449999999971	-5.6	0.05
-28.95000000000347	-52.299999999970964	-5.1	0.05
-28.95000000000347	-52.24999999997095	-3.5	0.05
-28.95000000000347	-52.19999999997094	-3.9	0.05
-28.95000000000347	-52.14999999997093	-5.3	0.05
-28.95000000000347	-52.09999999997092	-4.6	0.05
-28.95000000000347	-52.04999999997091	-2.0	0.05
-28.95000000000347	-51.949999999970885	-0.9	0.05
-28.95000000000347	-51.89999999997087	-3.6	0.05
-28.95000000000347	-51.84999999997086	-4.3	0.05
-28.95000000000347	-51.79999999997085	-2.8	0.05
-28.95000000000347	-51.74999999997084	-2.3	0.05
-28.95000000000347	-51.69999999997083	-3.6	0.05
-28.95000000000347	-51.64999999997082	-2.6	0.05
-28.95000000000347	-51.599999999970805	-2.0	0.05
-28.95000000000347	-51.549999999970794	-2.3	0.05
-28.95000000000347	-51.49999999997078	-1.4	0.05
-28.95000000000347	-51.44999999997077	-1.3	0.05
-28.95000000000347	-51.39999999997076	-1.7	0.05
-28.95000000000347	-51.34999999997075	-1.4	0.05
-28.95000000000347	-51.29999999997074	-1.7	0.05
-28.95000000000347	-51.249999999970726	-2.1	0.05
-28.95000000000347	-51.199999999970714	-2.4	0.05
-28.95000000000347	-51.1499999999707	-2.7	0.05
-28.95000000000347	-51.09999999997069	-2.1	0.05
-28.95000000000347	-51.04999999997068	-4.0	0.05
-28.95000000000347	-50.19999999997049	-0.8	0.05
-28.95000000000347	-50.149999999970476	-30.0	0.05
-28.95000000000347	-50.099999999970464	-24.0	0.05
-28.95000000000347	-50.04999999997045	-4.9	0.05
-28.95000000000347	-49.99999999997044	-3.3	0.05
-28.95000000000347	-49.94999999997043	-0.7	0.05
-28.95000000000347	-49.89999999997042	-3.9	0.05
-28.95000000000347	-49.84999999997041	-4.4	0.05
-28.95000000000347	30.650000000047896	-24.8	0.05
-28.95000000000347	30.700000000047908	-29.7	0.05
-28.95000000000347	30.80000000004793	-26.0	0.05
-28.95000000000347	152.30000000007556	-1.5	0.05
-28.95000000000347	152.40000000007558	-1.6	0.05
-28.95000000000347	152.4500000000756	-0.6	0.05
-28.95000000000347	152.75000000007566	-0.3	0.05
-28.900000000003473	-52.349999999970976	-5.3	0.05
-28.900000000003473	-52.299999999970964	-5.0	0.05
-28.900000000003473	-52.24999999997095	-3.6	0.05
-28.900000000003473	-52.19999999997094	-5.3	0.05
-28.900000000003473	-52.14999999997093	-3.6	0.05
-28.900000000003473	-52.09999999997092	-3.6	0.05
-28.900000000003473	-52.04999999997091	-3.4	0.05
-28.900000000003473	-51.949999999970885	-2.9	0.05
-28.900000000003473	-51.89999999997087	-4.9	0.05
-28.900000000003473	-51.84999999997086	-5.0	0.05
-28.900000000003473	-51.79999999997085	-1.8	0.05
-28.900000000003473	-51.69999999997083	-4.4	0.05
-28.900000000003473	-51.64999999997082	-4.5	0.05
-28.900000000003473	-51.599999999970805	-3.5	0.05
-28.900000000003473	-51.549999999970794	-3.6	0.05
-28.900000000003473	-51.49999999997078	-3.4	0.05
-28.900000000003473	-51.44999999997077	-1.5	0.05
-28.900000000003473	-51.39999999997076	-2.3	0.05
-28.900000000003473	-51.34999999997075	-1.4	0.05
-28.900000000003473	-51.29999999997074	-0.8	0.05
-28.900000000003473	-51.249999999970726	-0.8	0.05
-28.900000000003473	-51.199999999970714	-2.9	0.05
-28.900000000003473	-51.1499999999707	-4.4	0.05
-28.900000000003473	-51.09999999997069	-4.6	0.05
-28.900000000003473	-51.04999999997068	-6.1	0.05
-28.900000000003473	-50.849999999970635	-0.2	0.05
-28.900000000003473	-50.79999999997062	-0.8	0.05
-28.900000000003473	-50.2499999999705	-0.2	0.05
-28.900000000003473	-50.19999999997049	-0.6	0.05
-28.900000000003473	-50.149999999970476	-2.8	0.05
-28.900000000003473	-50.099999999970464	-13.9	0.05
-28.900000000003473	-50.04999999997045	-7.2	0.05
-28.900000000003473	-49.99999999997044	-0.0	0.05
-28.900000000003473	-49.94999999997043	-1.5	0.05
-28.900000000003473	-49.89999999997042	-3.8	0.05
-28.900000000003473	151.80000000007544	-0.1	0.05
-28.900000000003473	152.30000000007556	-0.8	0.05
-28.850000000003476	-52.349999999970976	-8.0	0.05
-28.850000000003476	-52.299999999970964	-5.9	0.05
-28.850000000003476	-52.24999999997095	-5.8	0.05
-28.850000000003476	-52.19999999997094	-3.9	0.05
-28.850000000003476	-52.14999999997093	-7.7	0.05
-28.850000000003476	-52.09999999997092	-5.1	0.05
-28.850000000003476	-52.04999999997091	-2.7	0.05
-28.850000000003476	-51.999999999970896	-3.5	0.05
-28.850000000003476	-51.949999999970885	-2.2	0.05
-28.850000000003476	-51.84999999997086	-3.9	0.05
-28.850000000003476	-51.79999999997085	-3.1	0.05
-28.850000000003476	-51.64999999997082	-7.6	0.05
-28.850000000003476	-51.599999999970805	-7.0	0.05
-28.850000000003476	-51.549999999970794	-5.0	0.05
-28.850000000003476	-51.49999999997078	-3.3	0.05
-28.850000000003476	-51.44999999997077	-2.2	0.05
-28.850000000003476	-51.39999999997076	-2.9	0.05
-28.850000000003476	-51.34999999997075	-2.4	0.05
-28.850000000003476	-51.29999999997074	-1.1	0.05
-28.850000000003476	-51.199999999970714	-1.0	0.05
-28.850000000003476	-51.1499999999707	-1.3	0.05
-28.850000000003476	-51.09999999997069	-2.9	0.05
-28.850000000003476	-51.04999999997068	-3.7	0.05
-28.850000000003476	-50.849999999970635	-2.2	0.05
-28.850000000003476	-50.79999999997062	-2.9	0.05
-28.850000000003476	-50.64999999997059	-0.7	0.05
-28.850000000003476	-50.59999999997058	-0.8	0.05
-28.850000000003476	-50.499999999970555	-0.6	0.05
-28.850000000003476	-50.449999999970544	-9.6	0.05
-28.850000000003476	-50.39999999997053	-2.7	0.05
-28.850000000003476	-50.34999999997052	-6.3	0.05
-28.850000000003476	-50.29999999997051	-0.6	0.05
-28.850000000003476	-50.2499999999705	-1.9	0.05
-28.850000000003476	-50.19999999997049	-0.2	0.05
-28.850000000003476	-50.149999999970476	-12.4	0.05
-28.850000000003476	-50.099999999970464	-10.9	0.05
-28.850000000003476	-50.04999999997045	-2.5	0.05
-28.850000000003476	-49.89999999997042	-5.0	0.05
-28.850000000003476	152.30000000007556	-1.6	0.05
-28.80000000000348	-52.19999999997094	-3.6	0.05
-28.80000000000348	-52.14999999997093	-3.5	0.05
-28.80000000000348	-52.09999999997092	-3.4	0.05
-28.80000000000348	-52.04999999997091	-5.0	0.05
-28.80000000000348	-51.999999999970896	-5.9	0.05
-28.80000000000348	-51.84999999997086	-5.6	0.05
-28.80000000000348	-51.79999999997085	-4.4	0.05
-28.80000000000348	-51.69999999997083	-5.5	0.05
-28.80000000000348	-51.64999999997082	-4.1	0.05
-28.80000000000348	-51.549999999970794	-5.6	0.05
-28.80000000000348	-51.49999999997078	-1.7	0.05
-28.80000000000348	-51.44999999997077	-1.6	0.05
-28.80000000000348	-51.39999999997076	-2.7	0.05
-28.80000000000348	-51.34999999997075	-4.3	0.05
-28.80000000000348	-51.199999999970714	-0.9	0.05
-28.80000000000348	-51.1499999999707	-1.5	0.05
-28.80000000000348	-51.09999999997069	-2.7	0.05
-28.80000000000348	-51.04999999997068	-2.8	0.05
-28.80000000000348	-50.99999999997067	-3.6	0.05
-28.80000000000348	-50.899999999970646	-1.4	0.05
-28.80000000000348	-50.849999999970635	-4.0	0.05
-28.80000000000348	-50.79999999997062	-2.8	0.05
-28.80000000000348	-50.74999999997061	-3.3	0.05
-28.80000000000348	-50.6999999999706	-3.2	0.05
-28.80000000000348	-50.64999999997059	-4.9	0.05
-28.80000000000348	-50.59999999997058	-4.3	0.05
-28.80000000000348	-50.54999999997057	-2.9	0.05
-28.80000000000348	-50.499999999970555	-1.2	0.05
-28.80000000000348	-50.449999999970544	-5.7	0.05
-28.80000000000348	-50.39999999997053	-3.1	0.05
-28.80000000000348	-50.34999999997052	-3.1	0.05
-28.80000000000348	-50.29999999997051	-0.6	0.05
-28.80000000000348	-50.2499999999705	-0.0	0.05
-28.80000000000348	-50.19999999997049	-13.0	0.05
-28.80000000000348	-50.149999999970476	-1.4	0.05
-28.80000000000348	-50.099999999970464	-12.2	0.05
-28.80000000000348	-50.04999999997045	-5.5	0.05
-28.80000000000348	-49.94999999997043	-2.6	0.05
-28.80000000000348	-49.89999999997042	-6.5	0.05
-28.80000000000348	152.15000000007552	-1.9	0.05
-28.75000000000348	-52.14999999997093	-5.5	0.05
-28.75000000000348	-52.09999999997092	-3.6	0.05
-28.75000000000348	-51.89999999997087	-2.3	0.05
-28.75000000000348	-51.84999999997086	-3.1	0.05
-28.75000000000348	-51.69999999997083	-4.0	0.05
-28.75000000000348	-51.64999999997082	-4.1	0.05
-28.75000000000348	-51.549999999970794	-4.4	0.05
-28.75000000000348	-51.49999999997078	-3.6	0.05
-28.75000000000348	-51.44999999997077	-1.6	0.05
-28.75000000000348	-51.39999999997076	-2.6	0.05
-28.75000000000348	-51.34999999997075	-4.0	0.05
-28.75000000000348	-51.1499999999707	-2.8	0.05
-28.75000000000348	-51.09999999997069	-0.8	0.05
-28.75000000000348	-51.04999999997068	-1.3	0.05
-28.75000000000348	-50.99999999997067	-1.4	0.05
-28.75000000000348	-50.94999999997066	-1.2	0.05
-28.75000000000348	-50.899999999970646	-2.2	0.05
-28.75000000000348	-50.849999999970635	-3.2	0.05
-28.75000000000348	-50.79999999997062	-1.3	0.05
-28.75000000000348	-50.74999999997061	-4.0	0.05
-28.75000000000348	-50.6999999999706	-2.7	0.05
-28.75000000000348	-50.64999999997059	-2.1	0.05
-28.75000000000348	-50.59999999997058	-2.8	0.05
-28.75000000000348	-50.54999999997057	-1.6	0.05
-28.75000000000348	-50.499999999970555	-7.9	0.05
-28.75000000000348	-50.449999999970544	-7.2	0.05
-28.75000000000348	-50.39999999997053	-1.7	0.05
-28.75000000000348	-50.34999999997052	-0.1	0.05
-28.75000000000348	-50.29999999997051	-0.1	0.05
-28.75000000000348	-50.19999999997049	-0.1	0.05
-28.75000000000348	-50.099999999970464	-0.6	0.05
-28.75000000000348	-50.04999999997045	-0.2	0.05
-28.75000000000348	-49.94999999997043	-0.4	0.05
-28.75000000000348	-49.89999999997042	-4.1	0.05
-28.75000000000348	-49.799999999970396	-4.3	0.05
-28.75000000000348	-49.749999999970385	-4.1	0.05
-28.75000000000348	152.70000000007565	-0.9	0.05
-28.700000000003485	-52.19999999997094	-10.1	0.05
-28.700000000003485	-52.14999999997093	-6.4	0.05
-28.700000000003485	-52.09999999997092	-5.2	0.05
-28.700000000003485	-51.84999999997086	-5.9	0.05
-28.700000000003485	-51.49999999997078	-6.5	0.05
-28.700000000003485	-51.44999999997077	-1.6	0.05
-28.700000000003485	-51.39999999997076	-3.8	0.05
-28.700000000003485	-50.99999999997067	-1.1	0.05
-28.700000000003485	-50.94999999997066	-0.5	0.05
-28.700000000003485	-50.899999999970646	-1.8	0.05
-28.700000000003485	-50.74999999997061	-2.4	0.05
-28.700000000003485	-50.6999999999706	-3.6	0.05
-28.700000000003485	-50.64999999997059	-1.6	0.05
-28.700000000003485	-50.59999999997058	-0.9	0.05
-28.700000000003485	-50.54999999997057	-0.8	0.05
-28.700000000003485	-50.499999999970555	-0.7	0.05
-28.700000000003485	-50.449999999970544	-0.3	0.05
-28.700000000003485	-50.39999999997053	-0.0	0.05
-28.700000000003485	-49.89999999997042	-0.2	0.05
-28.700000000003485	-49.84999999997041	-0.8	0.05
-28.700000000003485	-49.799999999970396	-7.5	0.05
-28.700000000003485	-49.749999999970385	-4.9	0.05
-28.700000000003485	-49.69999999997037	-2.7	0.05
-28.700000000003485	-49.64999999997036	-1.7	0.05
-28.700000000003485	152.30000000007556	-0.1	0.05
-28.650000000003487	-51.49999999997078	-9.8	0.05
-28.650000000003487	-51.44999999997077	-4.5	0.05
-28.650000000003487	-50.99999999997067	-1.5	0.05
-28.650000000003487	-50.94999999997066	-0.9	0.05
-28.650000000003487	-50.899999999970646	-0.8	0.05
-28.650000000003487	-50.74999999997061	-1.0	0.05
-28.650000000003487	-50.6999999999706	-0.5	0.05
-28.650000000003487	-50.499999999970555	-2.0	0.05
-28.650000000003487	-49.799999999970396	-0.6	0.05
-28.650000000003487	-49.749999999970385	-3.6	0.05
-28.650000000003487	-49.69999999997037	-3.1	0.05
-28.650000000003487	-49.64999999997036	-1.9	0.05
-28.650000000003487	32.050000000048215	-41.8	0.05
-28.650000000003487	32.100000000048226	-50.4	0.05
-28.650000000003487	152.4500000000756	-0.1	0.05
-28.650000000003487	152.70000000007565	-5.7	0.05
-28.650000000003487	152.75000000007566	-1.9	0.05
-28.650000000003487	153.10000000007574	-1.1	0.05
-28.60000000000349	-51.44999999997077	-2.2	0.05
-28.60000000000349	-49.749999999970385	-0.0	0.05
-28.60000000000349	-49.69999999997037	-0.1	0.05
-28.60000000000349	-49.64999999997036	-0.1	0.05
-28.60000000000349	-49.59999999997035	-1.0	0.05
-28.60000000000349	-49.49999999997033	-6.8	0.05
-28.60000000000349	32.050000000048215	-39.7	0.05
-28.60000000000349	32.100000000048226	-53.2	0.05
-28.60000000000349	32.15000000004824	-54.5	0.05
-28.60000000000349	32.20000000004825	-43.8	0.05
-28.60000000000349	152.4500000000756	-0.2	0.05
-28.60000000000349	152.5000000000756	-0.1	0.05
-28.60000000000349	152.70000000007565	-3.5	0.05
-28.60000000000349	152.75000000007566	-1.5	0.05
-28.60000000000349	153.10000000007574	-0.6	0.05
-28.60000000000349	153.25000000007577	-0.3	0.05
-28.60000000000349	153.30000000007578	-1.1	0.05
-28.60000000000349	153.3500000000758	-0.7	0.05
-28.60000000000349	153.4000000000758	-1.7	0.05
-28.60000000000349	153.45000000007582	-2.8	0.05
-28.550000000003493	-49.69999999997037	-0.1	0.05
-28.550000000003493	-49.64999999997036	-0.1	0.05
-28.550000000003493	-49.59999999997035	-1.4	0.05
-28.550000000003493	-49.54999999997034	-6.7	0.05
-28.550000000003493	-49.49999999997033	-17.2	0.05
-28.550000000003493	-49.449999999970316	-12.6	0.05
-28.550000000003493	-49.399999999970305	-12.3	0.05
-28.550000000003493	31.300000000048044	-34.2	0.05
-28.550000000003493	32.15000000004824	-40.5	0.05
-28.550000000003493	32.20000000004825	-53.5	0.05
-28.550000000003493	32.25000000004826	-33.3	0.05
-28.550000000003493	152.35000000007557	-1.3	0.05
-28.550000000003493	152.4500000000756	-2.3	0.05
-28.550000000003493	152.5000000000756	-0.5	0.05
-28.550000000003493	152.70000000007565	-0.2	0.05
-28.550000000003493	152.75000000007566	-1.0	0.05
-28.550000000003493	153.05000000007573	-0.5	0.05
-28.550000000003493	153.10000000007574	-1.3	0.05
-28.550000000003493	153.15000000007575	-0.6	0.05
-28.550000000003493	153.30000000007578	-0.5	0.05
-28.550000000003493	153.3500000000758	-0.4	0.05
-28.550000000003493	153.4000000000758	-1.5	0.05
-28.500000000003496	-49.89999999997042	-0.7	0.05
-28.500000000003496	-49.84999999997041	-0.1	0.05
-28.500000000003496	-49.69999999997037	-0.1	0.05
-28.500000000003496	-49.64999999997036	-0.0	0.05
-28.500000000003496	-49.59999999997035	-0.1	0.05
-28.500000000003496	-49.54999999997034	-5.2	0.05
-28.500000000003496	-49.49999999997033	-8.7	0.05
-28.500000000003496	-49.449999999970316	-15.4	0.05
-28.500000000003496	-49.399999999970305	-12.5	0.05
-28.500000000003496	-49.349999999970294	-3.2	0.05
-28.500000000003496	-49.24999999997027	-5.1	0.05
-28.500000000003496	-49.14999999997025	-16.4	0.05
-28.500000000003496	-49.09999999997024	-7.8	0.05
-28.500000000003496	31.15000000004801	-47.2	0.05
-28.500000000003496	31.20000000004802	-44.6	0.05
-28.500000000003496	31.250000000048033	-30.3	0.05
-28.500000000003496	31.300000000048044	-35.4	0.05
-28.500000000003496	31.350000000048055	-17.8	0.05
-28.500000000003496	32.100000000048226	-33.4	0.05
-28.500000000003496	32.15000000004824	-41.5	0.05
-28.500000000003496	32.20000000004825	-31.7	0.05
-28.500000000003496	32.25000000004826	-25.9	0.05
-28.500000000003496	32.30000000004827	-18.0	0.05
-28.500000000003496	152.5000000000756	-20.5	0.05
-28.500000000003496	152.65000000007564	-0.3	0.05
-28.500000000003496	152.70000000007565	-0.1	0.05
-28.500000000003496	152.75000000007566	-0.5	0.05
-28.500000000003496	152.80000000007567	-1.2	0.05
-28.500000000003496	152.85000000007568	-0.6	0.05
-28.500000000003496	153.10000000007574	-0.9	0.05
-28.500000000003496	153.15000000007575	-1.1	0.05
-28.500000000003496	153.25000000007577	-0.2	0.05
-28.500000000003496	153.30000000007578	-0.8	0.05
-28.500000000003496	153.3500000000758	-1.7	0.05
-28.500000000003496	153.4000000000758	-1.0	0.05
-28.4500000000035	-50.19999999997049	-2.5	0.05
-28.4500000000035	-50.149999999970476	-1.3	0.05
-28.4500000000035	-49.99999999997044	-8.5	0.05
-28.4500000000035	-49.94999999997043	-0.5	0.05
-28.4500000000035	-49.89999999997042	-1.2	0.05
-28.4500000000035	-49.84999999997041	-1.5	0.05
-28.4500000000035	-49.799999999970396	-0.3	0.05
-28.4500000000035	-49.69999999997037	-0.4	0.05
-28.4500000000035	-49.54999999997034	-1.3	0.05
-28.4500000000035	-49.49999999997033	-7.8	0.05
-28.4500000000035	-49.449999999970316	-8.8	0.05
-28.4500000000035	-49.399999999970305	-7.7	0.05
-28.4500000000035	-49.349999999970294	-7.9	0.05
-28.4500000000035	-49.29999999997028	-4.3	0.05
-28.4500000000035	-49.24999999997027	-4.7	0.05
-28.4500000000035	-49.19999999997026	-12.6	0.05
-28.4500000000035	-49.14999999997025	-11.6	0.05
-28.4500000000035	-49.09999999997024	-3.9	0.05
-28.4500000000035	31.350000000048055	-31.7	0.05
-28.4500000000035	152.60000000007562	-0.1	0.05
-28.4500000000035	152.65000000007564	-0.1	0.05
-28.4500000000035	152.70000000007565	-0.1	0.05
-28.4500000000035	152.75000000007566	-0.3	0.05
-28.4500000000035	152.80000000007567	-0.2	0.05
-28.4500000000035	152.85000000007568	-0.7	0.05
-28.4500000000035	153.05000000007573	-0.4	0.05
-28.4500000000035	153.10000000007574	-0.2	0.05
-28.4500000000035	153.15000000007575	-0.7	0.05
-28.4500000000035	153.20000000007576	-1.5	0.05
-28.4500000000035	153.25000000007577	-0.4	0.05
-28.4500000000035	153.30000000007578	-0.4	0.05
-28.4500000000035	153.3500000000758	-0.4	0.05
-28.4500000000035	153.4000000000758	-1.1	0.05
-28.4500000000035	153.50000000007583	-1.6	0.05
-28.4000000000035	-56.04999999997182	-45.1	0.05
-28.4000000000035	-50.29999999997051	-0.1	0.05
-28.4000000000035	-50.2499999999705	-0.0	0.05
-28.4000000000035	-50.19999999997049	-0.2	0.05
-28.4000000000035	-50.149999999970476	-0.2	0.05
-28.4000000000035	-49.99999999997044	-0.7	0.05
-28.4000000000035	-49.94999999997043	-2.4	0.05
-28.4000000000035	-49.89999999997042	-3.6	0.05
-28.4000000000035	-49.84999999997041	-1.2	0.05
-28.4000000000035	-49.799999999970396	-0.6	0.05
-28.4000000000035	-49.749999999970385	-0.4	0.05
-28.4000000000035	-49.69999999997037	-0.6	0.05
-28.4000000000035	-49.54999999997034	-0.1	0.05
-28.4000000000035	-49.49999999997033	-2.2	0.05
-28.4000000000035	-49.449999999970316	-7.3	0.05
-28.4000000000035	-49.399999999970305	-6.3	0.05
-28.4000000000035	-49.349999999970294	-8.0	0.05
-28.4000000000035	-49.29999999997028	-5.9	0.05
-28.4000000000035	-49.24999999997027	-4.1	0.05
-28.4000000000035	-49.19999999997026	-6.0	0.05
-28.4000000000035	-49.14999999997025	-10.4	0.05
-28.4000000000035	-49.09999999997024	-2.9	0.05
-28.4000000000035	32.35000000004828	-5.7	0.05
-28.4000000000035	152.4500000000756	-4.7	0.05
-28.4000000000035	152.70000000007565	-0.6	0.05
-28.4000000000035	152.75000000007566	-0.2	0.05
-28.4000000000035	152.80000000007567	-0.2	0.05
-28.4000000000035	152.85000000007568	-0.1	0.05
-28.4000000000035	152.9500000000757	-0.6	0.05
-28.4000000000035	153.00000000007572	-0.5	0.05
-28.4000000000035	153.05000000007573	-0.3	0.05
-28.4000000000035	153.10000000007574	-0.2	0.05
-28.4000000000035	153.15000000007575	-0.2	0.05
-28.4000000000035	153.20000000007576	-0.2	0.05
-28.4000000000035	153.25000000007577	-1.1	0.05
-28.4000000000035	153.30000000007578	-0.7	0.05
-28.4000000000035	153.3500000000758	-1.1	0.05
-28.4000000000035	153.4000000000758	-2.6	0.05
-28.4000000000035	153.45000000007582	-1.3	0.05
-28.350000000003504	-56.04999999997182	-63.0	0.05
-28.350000000003504	-55.999999999971806	-13.9	0.05
-28.350000000003504	-50.54999999997057	-0.2	0.05
-28.350000000003504	-50.449999999970544	-0.1	0.05
-28.350000000003504	-50.39999999997053	-1.4	0.05
-28.350000000003504	-49.94999999997043	-1.9	0.05
-28.350000000003504	-49.89999999997042	-1.5	0.05
-28.350000000003504	-49.84999999997041	-0.7	0.05
-28.350000000003504	-49.799999999970396	-0.8	0.05
-28.350000000003504	-49.749999999970385	-0.9	0.05
-28.350000000003504	-49.69999999997037	-0.6	0.05
-28.350000000003504	-49.49999999997033	-4.3	0.05
-28.350000000003504	-49.449999999970316	-5.2	0.05
-28.350000000003504	-49.399999999970305	-5.7	0.05
-28.350000000003504	-49.349999999970294	-4.4	0.05
-28.350000000003504	-49.29999999997028	-5.4	0.05
-28.350000000003504	-49.24999999997027	-6.6	0.05
-28.350000000003504	-49.19999999997026	-7.4	0.05
-28.350000000003504	-49.14999999997025	-10.7	0.05
-28.350000000003504	-49.09999999997024	-5.6	0.05
-28.350000000003504	32.25000000004826	-16.1	0.05
-28.350000000003504	152.65000000007564	-0.2	0.05
-28.350000000003504	152.70000000007565	-0.2	0.05
-28.350000000003504	152.75000000007566	-0.3	0.05
-28.350000000003504	152.80000000007567	-0.0	0.05
-28.350000000003504	152.85000000007568	-0.1	0.05
-28.350000000003504	152.9000000000757	-0.2	0.05
-28.350000000003504	152.9500000000757	-0.4	0.05
-28.350000000003504	153.00000000007572	-0.7	0.05
-28.350000000003504	153.05000000007573	-0.0	0.05
-28.350000000003504	153.10000000007574	-0.3	0.05
-28.350000000003504	153.20000000007576	-0.5	0.05
-28.350000000003504	153.25000000007577	-0.4	0.05
-28.350000000003504	153.30000000007578	-1.1	0.05
-28.350000000003504	153.3500000000758	-0.4	0.05
-28.300000000003507	-49.89999999997042	-4.0	0.05
-28.300000000003507	-49.84999999997041	-0.8	0.05
-28.300000000003507	-49.799999999970396	-0.4	0.05
-28.300000000003507	-49.64999999997036	-0.4	0.05
-28.300000000003507	-49.54999999997034	-0.2	0.05
-28.300000000003507	-49.49999999997033	-3.2	0.05
-28.300000000003507	-49.449999999970316	-9.6	0.05
-28.300000000003507	-49.399999999970305	-7.2	0.05
-28.300000000003507	-49.349999999970294	-5.3	0.05
-28.300000000003507	-49.29999999997028	-6.0	0.05
-28.300000000003507	-49.24999999997027	-5.9	0.05
-28.300000000003507	-49.19999999997026	-3.3	0.05
-28.300000000003507	-49.14999999997025	-8.6	0.05
-28.300000000003507	32.30000000004827	-37.9	0.05
-28.300000000003507	152.5000000000756	-0.6	0.05
-28.300000000003507	152.65000000007564	-2.4	0.05
-28.300000000003507	152.70000000007565	-1.2	0.05
-28.300000000003507	152.75000000007566	-0.1	0.05
-28.300000000003507	152.80000000007567	-5.5	0.05
-28.300000000003507	152.85000000007568	-0.2	0.05
-28.300000000003507	152.9000000000757	-0.6	0.05
-28.300000000003507	152.9500000000757	-0.4	0.05
-28.300000000003507	153.00000000007572	-0.2	0.05
-28.300000000003507	153.05000000007573	-0.1	0.05
-28.300000000003507	153.10000000007574	-0.1	0.05
-28.300000000003507	153.20000000007576	-0.5	0.05
-28.300000000003507	153.25000000007577	-0.9	0.05
-28.300000000003507	153.45000000007582	-1.8	0.05
-28.25000000000351	-50.6999999999706	-1.9	0.05
-28.25000000000351	-49.89999999997042	-0.3	0.05
-28.25000000000351	-49.84999999997041	-0.5	0.05
-28.25000000000351	-49.799999999970396	-3.4	0.05
-28.25000000000351	-49.64999999997036	-0.1	0.05
-28.25000000000351	-49.54999999997034	-0.5	0.05
-28.25000000000351	-49.49999999997033	-3.2	0.05
-28.25000000000351	-49.449999999970316	-6.6	0.05
-28.25000000000351	-49.399999999970305	-8.6	0.05
-28.25000000000351	-49.349999999970294	-8.6	0.05
-28.25000000000351	-49.29999999997028	-7.8	0.05
-28.25000000000351	-49.24999999997027	-7.8	0.05
-28.25000000000351	-48.9499999999702	-2.5	0.05
-28.25000000000351	32.35000000004828	-37.0	0.05
-28.25000000000351	152.40000000007558	-0.4	0.05
-28.25000000000351	152.5000000000756	-0.8	0.05
-28.25000000000351	152.5500000000756	-0.2	0.05
-28.25000000000351	152.60000000007562	-0.6	0.05
-28.25000000000351	152.65000000007564	-3.2	0.05
-28.25000000000351	153.15000000007575	-0.1	0.05
-28.25000000000351	153.20000000007576	-0.2	0.05
-28.25000000000351	153.25000000007577	-1.0	0.05
-28.200000000003513	-50.79999999997062	-2.8	0.05
-28.200000000003513	-50.74999999997061	-2.0	0.05
-28.200000000003513	-50.6999999999706	-0.5	0.05
-28.200000000003513	-49.89999999997042	-0.3	0.05
-28.200000000003513	-49.84999999997041	-0.8	0.05
-28.200000000003513	-49.799999999970396	-1.0	0.05
-28.200000000003513	-49.749999999970385	-0.3	0.05
-28.200000000003513	-49.69999999997037	-0.3	0.05
-28.200000000003513	-49.64999999997036	-0.2	0.05
-28.200000000003513	-49.59999999997035	-0.1	0.05
-28.200000000003513	-49.54999999997034	-0.3	0.05
-28.200000000003513	-49.49999999997033	-2.5	0.05
-28.200000000003513	-49.449999999970316	-7.8	0.05
-28.200000000003513	-49.399999999970305	-6.7	0.05
-28.200000000003513	-49.349999999970294	-10.5	0.05
-28.200000000003513	-49.29999999997028	-8.5	0.05
-28.200000000003513	-49.24999999997027	-6.9	0.05
-28.200000000003513	-49.14999999997025	-6.3	0.05
-28.200000000003513	-49.09999999997024	-5.7	0.05
-28.200000000003513	-48.9499999999702	-6.0	0.05
-28.200000000003513	-48.84999999997018	-1.8	0.05
-28.200000000003513	152.35000000007557	-10.7	0.05
-28.200000000003513	152.40000000007558	-0.1	0.05
-28.200000000003513	152.4500000000756	-0.1	0.05
-28.200000000003513	152.5000000000756	-0.3	0.05
-28.200000000003513	153.10000000007574	-0.2	0.05
-28.200000000003513	153.15000000007575	-0.1	0.05
-28.200000000003513	153.20000000007576	-0.7	0.05
-28.200000000003513	153.25000000007577	-0.2	0.05
-28.200000000003513	153.30000000007578	-0.1	0.05
-28.200000000003513	153.3500000000758	-0.7	0.05
-28.200000000003513	153.4000000000758	-1.5	0.05
-28.150000000003516	-50.849999999970635	-2.1	0.05
-28.150000000003516	-50.79999999997062	-4.3	0.05
-28.150000000003516	-50.74999999997061	-0.2	0.05
-28.150000000003516	-49.84999999997041	-0.3	0.05
-28.150000000003516	-49.799999999970396	-0.2	0.05
-28.150000000003516	-49.749999999970385	-0.1	0.05
-28.150000000003516	-49.69999999997037	-3.0	0.05
-28.150000000003516	-49.64999999997036	-0.4	0.05
-28.150000000003516	-49.59999999997035	-0.1	0.05
-28.150000000003516	-49.54999999997034	-0.1	0.05
-28.150000000003516	-49.49999999997033	-1.1	0.05
-28.150000000003516	-49.449999999970316	-2.6	0.05
-28.150000000003516	-49.399999999970305	-2.6	0.05
-28.150000000003516	-49.349999999970294	-9.3	0.05
-28.150000000003516	-49.29999999997028	-9.6	0.05
-28.150000000003516	-49.24999999997027	-8.8	0.05
-28.150000000003516	-49.19999999997026	-4.5	0.05
-28.150000000003516	-49.14999999997025	-6.0	0.05
-28.150000000003516	-49.09999999997024	-7.1	0.05
-28.150000000003516	-48.999999999970214	-7.1	0.05
-28.150000000003516	-48.9499999999702	-9.6	0.05
-28.150000000003516	-48.89999999997019	-0.6	0.05
-28.150000000003516	-48.84999999997018	-3.7	0.05
-28.150000000003516	-48.79999999997017	-4.0	0.05
-28.150000000003516	152.40000000007558	-0.4	0.05
-28.150000000003516	152.4500000000756	-0.3	0.05
-28.150000000003516	153.10000000007574	-0.0	0.05
-28.150000000003516	153.15000000007575	-0.1	0.05
-28.150000000003516	153.20000000007576	-0.4	0.05
-28.150000000003516	153.25000000007577	-0.1	0.05
-28.150000000003516	153.30000000007578	-0.2	0.05
-28.150000000003516	153.3500000000758	-0.8	0.05
-28.150000000003516	153.4000000000758	-1.0	0.05
-28.10000000000352	-50.899999999970646	-8.7	0.05
-28.10000000000352	-50.849999999970635	-6.7	0.05
-28.10000000000352	-50.79999999997062	-8.4	0.05
-28.10000000000352	-50.74999999997061	-1.6	0.05
-28.10000000000352	-49.69999999997037	-0.4	0.05
-28.10000000000352	-49.64999999997036	-0.6	0.05
-28.10000000000352	-49.59999999997035	-0.0	0.05
-28.10000000000352	-49.54999999997034	-0.4	0.05
-28.10000000000352	-49.49999999997033	-0.1	0.05
-28.10000000000352	-49.449999999970316	-1.1	0.05
-28.10000000000352	-49.399999999970305	-5.1	0.05
-28.10000000000352	-49.349999999970294	-7.9	0.05
-28.10000000000352	-49.29999999997028	-10.8	0.05
-28.10000000000352	-49.24999999997027	-6.6	0.05
-28.10000000000352	-49.19999999997026	-7.6	0.05
-28.10000000000352	-49.14999999997025	-4.4	0.05
-28.10000000000352	-49.09999999997024	-8.4	0.05
-28.10000000000352	-49.049999999970225	-9.0	0.05
-28.10000000000352	-48.999999999970214	-6.5	0.05
-28.10000000000352	-48.9499999999702	-10.3	0.05
-28.10000000000352	-48.89999999997019	-3.6	0.05
-28.10000000000352	-48.84999999997018	-6.9	0.05
-28.10000000000352	152.40000000007558	-0.3	0.05
-28.10000000000352	153.20000000007576	-0.2	0.05
-28.10000000000352	153.25000000007577	-0.2	0.05
-28.10000000000352	153.30000000007578	-0.7	0.05
-28.10000000000352	153.3500000000758	-2.9	0.05
-28.05000000000352	-55.79999999997176	-55.0	0.05
-28.05000000000352	-55.74999999997175	-19.7	0.05
-28.05000000000352	-50.94999999997066	-1.5	0.05
-28.05000000000352	-50.899999999970646	-14.9	0.05
-28.05000000000352	-50.849999999970635	-12.6	0.05
-28.05000000000352	-50.79999999997062	-36.8	0.05
-28.05000000000352	-49.69999999997037	-1.2	0.05
-28.05000000000352	-49.64999999997036	-0.6	0.05
-28.05000000000352	-49.59999999997035	-0.5	0.05
-28.05000000000352	-49.54999999997034	-0.4	0.05
-28.05000000000352	-49.49999999997033	-0.6	0.05
-28.05000000000352	-49.449999999970316	-0.5	0.05
-28.05000000000352	-49.399999999970305	-1.8	0.05
-28.05000000000352	-49.349999999970294	-8.2	0.05
-28.05000000000352	-49.29999999997028	-10.8	0.05
-28.05000000000352	-49.24999999997027	-8.3	0.05
-28.05000000000352	-49.19999999997026	-8.8	0.05
-28.05000000000352	-49.14999999997025	-11.1	0.05
-28.05000000000352	-49.09999999997024	-8.9	0.05
-28.05000000000352	-49.049999999970225	-8.9	0.05
-28.05000000000352	-48.999999999970214	-9.1	0.05
-28.05000000000352	-48.9499999999702	-7.1	0.05
-28.05000000000352	-48.89999999997019	-4.3	0.05
-28.05000000000352	-48.84999999997018	-2.8	0.05
-28.05000000000352	-48.74999999997016	-1.8	0.05
-28.05000000000352	152.35000000007557	-0.1	0.05
-28.05000000000352	152.40000000007558	-0.2	0.05
-28.05000000000352	153.25000000007577	-1.8	0.05
-28.000000000003524	-50.94999999997066	-3.4	0.05
-28.000000000003524	-50.899999999970646	-10.3	0.05
-28.000000000003524	-50.849999999970635	-13.7	0.05
-28.000000000003524	-50.79999999997062	-21.1	0.05
-28.000000000003524	-49.749999999970385	-1.4	0.05
-28.000000000003524	-49.69999999997037	-1.3	0.05
-28.000000000003524	-49.64999999997036	-1.7	0.05
-28.000000000003524	-49.59999999997035	-1.8	0.05
-28.000000000003524	-49.54999999997034	-2.5	0.05
-28.000000000003524	-49.49999999997033	-1.6	0.05
-28.000000000003524	-49.449999999970316	-1.0	0.05
-28.000000000003524	-49.399999999970305	-0.3	0.05
-28.000000000003524	-49.349999999970294	-0.4	0.05
-28.000000000003524	-49.29999999997028	-6.9	0.05
-28.000000000003524	-49.24999999997027	-13.5	0.05
-28.000000000003524	-49.19999999997026	-11.3	0.05
-28.000000000003524	-49.14999999997025	-10.2	0.05
-28.000000000003524	-49.09999999997024	-11.3	0.05
-28.000000000003524	-49.049999999970225	-11.9	0.05
-28.000000000003524	-48.999999999970214	-10.5	0.05
-28.000000000003524	-48.9499999999702	-6.3	0.05
-28.000000000003524	-48.89999999997019	-5.7	0.05
-28.000000000003524	-48.84999999997018	-0.0	0.05
-28.000000000003524	-48.79999999997017	-3.4	0.05
-28.000000000003524	-48.74999999997016	-1.2	0.05
-28.000000000003524	-48.699999999970146	-1.6	0.05
-28.000000000003524	153.20000000007576	-0.3	0.05
-28.000000000003524	153.25000000007577	-1.0	0.05
-27.950000000003527	-55.999999999971806	-42.5	0.05
-27.950000000003527	-55.949999999971794	-42.8	0.05
-27.950000000003527	-50.99999999997067	-1.7	0.05
-27.950000000003527	-50.94999999997066	-11.2	0.05
-27.950000000003527	-50.899999999970646	-21.5	0.05
-27.950000000003527	-50.849999999970635	-19.8	0.05
-27.950000000003527	-49.799999999970396	-0.1	0.05
-27.950000000003527	-49.749999999970385	-0.8	0.05
-27.950000000003527	-49.69999999997037	-2.7	0.05
-27.950000000003527	-49.64999999997036	-1.5	0.05
-27.950000000003527	-49.59999999997035	-2.7	0.05
-27.950000000003527	-49.54999999997034	-0.9	0.05
-27.950000000003527	-49.49999999997033	-1.1	0.05
-27.950000000003527	-49.449999999970316	-0.4	0.05
-27.950000000003527	-49.399999999970305	-0.5	0.05
-27.950000000003527	-49.349999999970294	-1.1	0.05
-27.950000000003527	-49.29999999997028	-5.5	0.05
-27.950000000003527	-49.24999999997027	-13.9	0.05
-27.950000000003527	-49.19999999997026	-12.9	0.05
-27.950000000003527	-49.14999999997025	-8.7	0.05
-27.950000000003527	-49.09999999997024	-10.5	0.05
-27.950000000003527	-49.049999999970225	-4.1	0.05
-27.950000000003527	-48.999999999970214	-5.3	0.05
-27.950000000003527	-48.9499999999702	-4.0	0.05
-27.950000000003527	-48.89999999997019	-1.8	0.05
-27.950000000003527	-48.84999999997018	-0.0	0.05
-27.950000000003527	-48.79999999997017	-0.5	0.05
-27.950000000003527	-48.74999999997016	-1.5	0.05
-27.950000000003527	152.35000000007557	-0.2	0.05
-27.950000000003527	153.15000000007575	-1.2	0.05
-27.950000000003527	153.20000000007576	-0.2	0.05
-27.90000000000353	-55.949999999971794	-21.4	0.05
-27.90000000000353	-51.04999999997068	-8.1	0.05
-27.90000000000353	-50.99999999997067	-12.9	0.05
-27.90000000000353	-50.94999999997066	-0.7	0.05
-27.90000000000353	-50.899999999970646	-9.5	0.05
-27.90000000000353	-50.849999999970635	-14.6	0.05
-27.90000000000353	-50.54999999997057	-0.5	0.05
-27.90000000000353	-49.84999999997041	-1.0	0.05
-27.90000000000353	-49.799999999970396	-0.9	0.05
-27.90000000000353	-49.749999999970385	-2.6	0.05
-27.90000000000353	-49.69999999997037	-2.1	0.05
-27.90000000000353	-49.64999999997036	-1.4	0.05
-27.90000000000353	-49.59999999997035	-1.7	0.05
-27.90000000000353	-49.54999999997034	-0.3	0.05
-27.90000000000353	-49.49999999997033	-1.2	0.05
-27.90000000000353	-49.449999999970316	-12.1	0.05
-27.90000000000353	-49.399999999970305	-0.4	0.05
-27.90000000000353	-49.349999999970294	-0.2	0.05
-27.90000000000353	-49.29999999997028	-0.6	0.05
-27.90000000000353	-49.24999999997027	-5.9	0.05
-27.90000000000353	-49.19999999997026	-8.7	0.05
-27.90000000000353	-49.14999999997025	-8.9	0.05
-27.90000000000353	-49.09999999997024	-9.4	0.05
-27.90000000000353	-49.049999999970225	-2.2	0.05
-27.90000000000353	-48.999999999970214	-5.3	0.05
-27.90000000000353	-48.9499999999702	-6.5	0.05
-27.90000000000353	-48.89999999997019	-1.1	0.05
-27.90000000000353	-48.84999999997018	-0.1	0.05
-27.90000000000353	-48.79999999997017	-0.0	0.05
-27.90000000000353	-48.74999999997016	-2.0	0.05
-27.90000000000353	152.35000000007557	-0.1	0.05
-27.90000000000353	153.15000000007575	-0.8	0.05
-27.90000000000353	153.20000000007576	-0.4	0.05
-27.850000000003533	-55.34999999997166	-15.6	0.05
-27.850000000003533	-51.09999999997069	-3.6	0.05
-27.850000000003533	-51.04999999997068	-2.3	0.05
-27.850000000003533	-50.99999999997067	-4.0	0.05
-27.850000000003533	-49.99999999997044	-0.8	0.05
-27.850000000003533	-49.94999999997043	-1.0	0.05
-27.850000000003533	-49.89999999997042	-4.1	0.05
-27.850000000003533	-49.84999999997041	-3.2	0.05
-27.850000000003533	-49.799999999970396	-2.0	0.05
-27.850000000003533	-49.749999999970385	-2.2	0.05
-27.850000000003533	-49.69999999997037	-3.4	0.05
-27.850000000003533	-49.64999999997036	-2.5	0.05
-27.850000000003533	-49.59999999997035	-0.7	0.05
-27.850000000003533	-49.54999999997034	-0.5	0.05
-27.850000000003533	-49.49999999997033	-5.5	0.05
-27.850000000003533	-49.449999999970316	-5.9	0.05
-27.850000000003533	-49.399999999970305	-0.9	0.05
-27.850000000003533	-49.349999999970294	-0.2	0.05
-27.850000000003533	-49.29999999997028	-0.6	0.05
-27.850000000003533	-49.24999999997027	-7.3	0.05
-27.850000000003533	-49.19999999997026	-7.4	0.05
-27.850000000003533	-49.14999999997025	-4.0	0.05
-27.850000000003533	-49.09999999997024	-4.2	0.05
-27.850000000003533	-49.049999999970225	-4.6	0.05
-27.850000000003533	-48.999999999970214	-4.1	0.05
-27.850000000003533	-48.9499999999702	-5.6	0.05
-27.850000000003533	-48.89999999997019	-0.6	0.05
-27.850000000003533	-48.84999999997018	-0.1	0.05
-27.850000000003533	-48.79999999997017	-0.0	0.05
-27.850000000003533	-48.74999999997016	-0.3	0.05
-27.850000000003533	-48.699999999970146	-1.2	0.05
-27.850000000003533	153.20000000007576	-0.6	0.05
-27.800000000003536	-55.599999999971715	-12.6	0.05
-27.800000000003536	-55.5499999999717	-28.1	0.05
-27.800000000003536	-55.49999999997169	-42.4	0.05
-27.800000000003536	-55.44999999997168	-29.0	0.05
-27.800000000003536	-55.34999999997166	-7.7	0.05
-27.800000000003536	-51.1499999999707	-3.5	0.05
-27.800000000003536	-51.09999999997069	-3.0	0.05
-27.800000000003536	-51.04999999997068	-2.7	0.05
-27.800000000003536	-50.99999999997067	-2.0	0.05
-27.800000000003536	-50.04999999997045	-9.7	0.05
-27.800000000003536	-49.99999999997044	-3.0	0.05
-27.800000000003536	-49.94999999997043	-1.7	0.05
-27.800000000003536	-49.89999999997042	-1.9	0.05
-27.800000000003536	-49.84999999997041	-9.2	0.05
-27.800000000003536	-49.799999999970396	-2.6	0.05
-27.800000000003536	-49.749999999970385	-3.4	0.05
-27.800000000003536	-49.69999999997037	-5.5	0.05
-27.800000000003536	-49.64999999997036	-3.5	0.05
-27.800000000003536	-49.59999999997035	-1.4	0.05
-27.800000000003536	-49.54999999997034	-1.7	0.05
-27.800000000003536	-49.49999999997033	-0.6	0.05
-27.800000000003536	-49.449999999970316	-1.0	0.05
-27.800000000003536	-49.399999999970305	-4.6	0.05
-27.800000000003536	-49.349999999970294	-1.2	0.05
-27.800000000003536	-49.29999999997028	-1.3	0.05
-27.800000000003536	-49.24999999997027	-6.2	0.05
-27.800000000003536	-49.19999999997026	-9.5	0.05
-27.800000000003536	-49.14999999997025	-4.7	0.05
-27.800000000003536	-49.09999999997024	-1.9	0.05
-27.800000000003536	-49.049999999970225	-1.6	0.05
-27.800000000003536	-48.999999999970214	-3.9	0.05
-27.800000000003536	-48.9499999999702	-1.1	0.05
-27.800000000003536	-48.89999999997019	-0.1	0.05
-27.800000000003536	-48.84999999997018	-0.1	0.05
-27.800000000003536	-48.79999999997017	-0.1	0.05
-27.800000000003536	-48.74999999997016	-0.2	0.05
-27.800000000003536	-48.699999999970146	-0.6	0.05
-27.800000000003536	153.20000000007576	-0.7	0.05
-27.75000000000354	-55.599999999971715	-9.1	0.05
-27.75000000000354	-55.5499999999717	-14.8	0.05
-27.75000000000354	-55.49999999997169	-20.5	0.05
-27.75000000000354	-55.44999999997168	-5.8	0.05
-27.75000000000354	-55.39999999997167	-7.2	0.05
-27.75000000000354	-55.34999999997166	-8.3	0.05
-27.75000000000354	-55.29999999997165	-7.4	0.05
-27.75000000000354	-55.199999999971624	-7.0	0.05
-27.75000000000354	-55.14999999997161	-8.5	0.05
-27.75000000000354	-55.0999999999716	-4.8	0.05
-27.75000000000354	-51.249999999970726	-1.9	0.05
-27.75000000000354	-51.199999999970714	-3.9	0.05
-27.75000000000354	-51.1499999999707	-4.4	0.05
-27.75000000000354	-51.09999999997069	-3.8	0.05
-27.75000000000354	-50.149999999970476	-5.8	0.05
-27.75000000000354	-50.099999999970464	-4.6	0.05
-27.75000000000354	-50.04999999997045	-9.9	0.05
-27.75000000000354	-49.99999999997044	-4.1	0.05
-27.75000000000354	-49.94999999997043	-8.7	0.05
-27.75000000000354	-49.89999999997042	-4.9	0.05
-27.75000000000354	-49.84999999997041	-10.8	0.05
-27.75000000000354	-49.69999999997037	-24.1	0.05
-27.75000000000354	-49.64999999997036	-18.9	0.05
-27.75000000000354	-49.59999999997035	-6.1	0.05
-27.75000000000354	-49.54999999997034	-1.3	0.05
-27.75000000000354	-49.49999999997033	-1.0	0.05
-27.75000000000354	-49.449999999970316	-2.5	0.05
-27.75000000000354	-49.399999999970305	-2.7	0.05
-27.75000000000354	-49.349999999970294	-2.3	0.05
-27.75000000000354	-49.29999999997028	-5.1	0.05
-27.75000000000354	-49.24999999997027	-5.0	0.05
-27.75000000000354	-49.19999999997026	-1.5	0.05
-27.75000000000354	-49.14999999997025	-7.8	0.05
-27.75000000000354	-49.09999999997024	-3.3	0.05
-27.75000000000354	-49.049999999970225	-1.7	0.05
-27.75000000000354	-48.999999999970214	-3.3	0.05
-27.75000000000354	-48.9499999999702	-1.6	0.05
-27.75000000000354	-48.89999999997019	-0.2	0.05
-27.75000000000354	-48.84999999997018	-0.1	0.05
-27.75000000000354	-48.79999999997017	-0.3	0.05
-27.75000000000354	-48.74999999997016	-0.1	0.05
-27.75000000000354	-48.699999999970146	-0.0	0.05
-27.70000000000354	-65.69999999997401	-16.8	0.05
-27.70000000000354	-55.649999999971726	-1.7	0.05
-27.70000000000354	-55.599999999971715	-4.4	0.05
-27.70000000000354	-55.5499999999717	-20.9	0.05
-27.70000000000354	-55.49999999997169	-19.1	0.05
-27.70000000000354	-55.44999999997168	-15.5	0.05
-27.70000000000354	-55.39999999997167	-8.0	0.05
-27.70000000000354	-55.34999999997166	-8.6	0.05
-27.70000000000354	-55.29999999997165	-4.6	0.05
-27.70000000000354	-55.249999999971635	-6.3	0.05
-27.70000000000354	-55.199999999971624	-6.6	0.05
-27.70000000000354	-55.14999999997161	-7.8	0.05
-27.70000000000354	-55.0999999999716	-14.2	0.05
-27.70000000000354	-55.04999999997159	-14.0	0.05
-27.70000000000354	-51.34999999997075	-1.3	0.05
-27.70000000000354	-51.29999999997074	-3.7	0.05
-27.70000000000354	-50.39999999997053	-13.8	0.05
-27.70000000000354	-50.149999999970476	-11.7	0.05
-27.70000000000354	-50.099999999970464	-5.4	0.05
-27.70000000000354	-50.04999999997045	-14.0	0.05
-27.70000000000354	-49.99999999997044	-36.1	0.05
-27.70000000000354	-49.94999999997043	-14.1	0.05
-27.70000000000354	-49.89999999997042	-13.2	0.05
-27.70000000000354	-49.84999999997041	-4.4	0.05
-27.70000000000354	-49.69999999997037	-6.3	0.05
-27.70000000000354	-49.64999999997036	-3.3	0.05
-27.70000000000354	-49.59999999997035	-1.8	0.05
-27.70000000000354	-49.54999999997034	-0.7	0.05
-27.70000000000354	-49.49999999997033	-2.2	0.05
-27.70000000000354	-49.449999999970316	-3.4	0.05
-27.70000000000354	-49.399999999970305	-5.5	0.05
-27.70000000000354	-49.349999999970294	-6.6	0.05
-27.70000000000354	-49.29999999997028	-6.7	0.05
-27.70000000000354	-49.24999999997027	-3.0	0.05
-27.70000000000354	-49.19999999997026	-1.0	0.05
-27.70000000000354	-49.14999999997025	-1.6	0.05
-27.70000000000354	-49.09999999997024	-3.9	0.05
-27.70000000000354	-49.049999999970225	-2.8	0.05
-27.70000000000354	-48.999999999970214	-2.1	0.05
-27.70000000000354	-48.9499999999702	-3.2	0.05
-27.70000000000354	-48.89999999997019	-1.5	0.05
-27.70000000000354	-48.84999999997018	-1.7	0.05
-27.70000000000354	-48.79999999997017	-0.9	0.05
-27.70000000000354	-48.74999999997016	-1.7	0.05
-27.70000000000354	-48.699999999970146	-0.7	0.05
-27.650000000003544	-65.74999999997402	-1.9	0.05
-27.650000000003544	-55.649999999971726	-3.0	0.05
-27.650000000003544	-55.599999999971715	-13.8	0.05
-27.650000000003544	-55.5499999999717	-10.1	0.05
-27.650000000003544	-55.49999999997169	-8.5	0.05
-27.650000000003544	-55.44999999997168	-7.7	0.05
-27.650000000003544	-55.39999999997167	-7.0	0.05
-27.650000000003544	-55.34999999997166	-7.1	0.05
-27.650000000003544	-55.249999999971635	-9.5	0.05
-27.650000000003544	-55.199999999971624	-10.6	0.05
-27.650000000003544	-55.14999999997161	-11.7	0.05
-27.650000000003544	-55.0999999999716	-7.0	0.05
-27.650000000003544	-55.04999999997159	-15.2	0.05
-27.650000000003544	-54.99999999997158	-10.8	0.05
-27.650000000003544	-54.94999999997157	-9.2	0.05
-27.650000000003544	-51.34999999997075	-1.9	0.05
-27.650000000003544	-50.499999999970555	-13.9	0.05
-27.650000000003544	-50.449999999970544	-22.6	0.05
-27.650000000003544	-50.2499999999705	-3.7	0.05
-27.650000000003544	-50.19999999997049	-9.9	0.05
-27.650000000003544	-50.149999999970476	-7.9	0.05
-27.650000000003544	-50.099999999970464	-5.9	0.05
-27.650000000003544	-50.04999999997045	-35.8	0.05
-27.650000000003544	-49.99999999997044	-45.8	0.05
-27.650000000003544	-49.94999999997043	-28.9	0.05
-27.650000000003544	-49.89999999997042	-25.8	0.05
-27.650000000003544	-49.84999999997041	-63.7	0.05
-27.650000000003544	-49.799999999970396	-10.0	0.05
-27.650000000003544	-49.69999999997037	-4.2	0.05
-27.650000000003544	-49.64999999997036	-24.8	0.05
-27.650000000003544	-49.59999999997035	-2.5	0.05
-27.650000000003544	-49.54999999997034	-15.5	0.05
-27.650000000003544	-49.49999999997033	-8.3	0.05
-27.650000000003544	-49.449999999970316	-3.9	0.05
-27.650000000003544	-49.399999999970305	-3.0	0.05
-27.650000000003544	-49.349999999970294	-3.1	0.05
-27.650000000003544	-49.29999999997028	-3.6	0.05
-27.650000000003544	-49.24999999997027	-1.7	0.05
-27.650000000003544	-49.19999999997026	-1.5	0.05
-27.650000000003544	-49.14999999997025	-1.6	0.05
-27.650000000003544	-49.09999999997024	-2.5	0.05
-27.650000000003544	-49.049999999970225	-2.4	0.05
-27.650000000003544	-48.999999999970214	-2.4	0.05
-27.650000000003544	-48.9499999999702	-4.0	0.05
-27.650000000003544	-48.89999999997019	-5.6	0.05
-27.650000000003544	-48.84999999997018	-4.4	0.05
-27.650000000003544	-48.74999999997016	-3.4	0.05
-27.650000000003544	153.4000000000758	-3.7	0.05
-27.600000000003547	-65.84999999997405	-0.1	0.05
-27.600000000003547	-65.74999999997402	-5.5	0.05
-27.600000000003547	-55.599999999971715	-8.2	0.05
-27.600000000003547	-55.5499999999717	-9.9	0.05
-27.600000000003547	-55.49999999997169	-7.8	0.05
-27.600000000003547	-55.44999999997168	-8.6	0.05
-27.600000000003547	-55.39999999997167	-11.0	0.05
-27.600000000003547	-55.34999999997166	-4.7	0.05
-27.600000000003547	-55.249999999971635	-8.5	0.05
-27.600000000003547	-55.199999999971624	-7.1	0.05
-27.600000000003547	-55.14999999997161	-8.5	0.05
-27.600000000003547	-54.99999999997158	-12.0	0.05
-27.600000000003547	-54.94999999997157	-13.7	0.05
-27.600000000003547	-50.54999999997057	-11.9	0.05
-27.600000000003547	-50.499999999970555	-10.5	0.05
-27.600000000003547	-50.449999999970544	-12.5	0.05
-27.600000000003547	-50.2499999999705	-9.1	0.05
-27.600000000003547	-50.19999999997049	-21.6	0.05
-27.600000000003547	-50.149999999970476	-9.7	0.05
-27.600000000003547	-50.099999999970464	-8.2	0.05
-27.600000000003547	-50.04999999997045	-17.9	0.05
-27.600000000003547	-49.99999999997044	-28.7	0.05
-27.600000000003547	-49.94999999997043	-17.2	0.05
-27.600000000003547	-49.89999999997042	-16.8	0.05
-27.600000000003547	-49.84999999997041	-51.8	0.05
-27.600000000003547	-49.799999999970396	-23.2	0.05
-27.600000000003547	-49.749999999970385	-45.5	0.05
-27.600000000003547	-49.69999999997037	-17.7	0.05
-27.600000000003547	-49.64999999997036	-10.1	0.05
-27.600000000003547	-49.59999999997035	-9.7	0.05
-27.600000000003547	-49.54999999997034	-40.6	0.05
-27.600000000003547	-49.49999999997033	-12.2	0.05
-27.600000000003547	-49.449999999970316	-2.7	0.05
-27.600000000003547	-49.399999999970305	-3.4	0.05
-27.600000000003547	-49.349999999970294	-9.9	0.05
-27.600000000003547	-49.29999999997028	-1.9	0.05
-27.600000000003547	-49.24999999997027	-2.5	0.05
-27.600000000003547	-49.19999999997026	-2.9	0.05
-27.600000000003547	-49.14999999997025	-2.4	0.05
-27.600000000003547	-49.09999999997024	-4.0	0.05
-27.600000000003547	-49.049999999970225	-4.0	0.05
-27.600000000003547	-48.999999999970214	-3.4	0.05
-27.600000000003547	-48.9499999999702	-4.8	0.05
-27.600000000003547	-48.89999999997019	-3.3	0.05
-27.600000000003547	-48.84999999997018	-3.5	0.05
-27.600000000003547	-48.74999999997016	-2.7	0.05
-27.55000000000355	-65.84999999997405	-0.1	0.05
-27.55000000000355	-65.79999999997403	-3.5	0.05
-27.55000000000355	-65.74999999997402	-4.1	0.05
-27.55000000000355	-55.74999999997175	-2.3	0.05
-27.55000000000355	-55.649999999971726	-6.8	0.05
-27.55000000000355	-55.599999999971715	-7.7	0.05
-27.55000000000355	-55.5499999999717	-10.0	0.05
-27.55000000000355	-55.49999999997169	-12.8	0.05
-27.55000000000355	-55.44999999997168	-12.9	0.05
-27.55000000000355	-55.39999999997167	-13.6	0.05
-27.55000000000355	-55.34999999997166	-8.0	0.05
-27.55000000000355	-55.249999999971635	-6.6	0.05
-27.55000000000355	-55.199999999971624	-4.9	0.05
-27.55000000000355	-55.14999999997161	-8.0	0.05
-27.55000000000355	-54.99999999997158	-6.8	0.05
-27.55000000000355	-54.94999999997157	-8.9	0.05
-27.55000000000355	-54.899999999971556	-11.7	0.05
-27.55000000000355	-51.549999999970794	-1.4	0.05
-27.55000000000355	-51.49999999997078	-1.4	0.05
-27.55000000000355	-51.44999999997077	-1.4	0.05
-27.55000000000355	-50.6999999999706	-3.7	0.05
-27.55000000000355	-50.64999999997059	-4.4	0.05
-27.55000000000355	-50.54999999997057	-7.1	0.05
-27.55000000000355	-50.29999999997051	-7.3	0.05
-27.55000000000355	-50.2499999999705	-22.9	0.05
-27.55000000000355	-50.19999999997049	-26.3	0.05
-27.55000000000355	-50.149999999970476	-7.2	0.05
-27.55000000000355	-50.099999999970464	-26.3	0.05
-27.55000000000355	-50.04999999997045	-6.1	0.05
-27.55000000000355	-49.99999999997044	-9.9	0.05
-27.55000000000355	-49.94999999997043	-15.8	0.05
-27.55000000000355	-49.89999999997042	-24.4	0.05
-27.55000000000355	-49.84999999997041	-41.8	0.05
-27.55000000000355	-49.799999999970396	-12.2	0.05
-27.55000000000355	-49.749999999970385	-4.3	0.05
-27.55000000000355	-49.69999999997037	-3.8	0.05
-27.55000000000355	-49.64999999997036	-3.4	0.05
-27.55000000000355	-49.449999999970316	-6.0	0.05
-27.55000000000355	-49.399999999970305	-6.1	0.05
-27.55000000000355	-49.349999999970294	-13.5	0.05
-27.55000000000355	-49.29999999997028	-2.9	0.05
-27.55000000000355	-49.24999999997027	-4.3	0.05
-27.55000000000355	-49.19999999997026	-3.4	0.05
-27.55000000000355	-49.14999999997025	-4.8	0.05
-27.55000000000355	-49.09999999997024	-4.0	0.05
-27.55000000000355	-49.049999999970225	-2.7	0.05
-27.55000000000355	-48.999999999970214	-1.7	0.05
-27.55000000000355	-48.9499999999702	-3.1	0.05
-27.55000000000355	-48.89999999997019	-3.2	0.05
-27.55000000000355	-48.84999999997018	-2.5	0.05
-27.55000000000355	-48.79999999997017	-2.5	0.05
-27.55000000000355	-48.74999999997016	-3.3	0.05
-27.500000000003553	-65.79999999997403	-0.0	0.05
-27.500000000003553	-65.74999999997402	-2.7	0.05
-27.500000000003553	-55.649999999971726	-3.3	0.05
-27.500000000003553	-55.599999999971715	-7.9	0.05
-27.500000000003553	-55.5499999999717	-9.1	0.05
-27.500000000003553	-55.49999999997169	-14.4	0.05
-27.500000000003553	-55.44999999997168	-8.4	0.05
-27.500000000003553	-55.39999999997167	-10.2	0.05
-27.500000000003553	-55.34999999997166	-11.4	0.05
-27.500000000003553	-55.29999999997165	-14.8	0.05
-27.500000000003553	-55.249999999971635	-11.3	0.05
-27.500000000003553	-55.199999999971624	-6.2	0.05
-27.500000000003553	-55.14999999997161	-4.6	0.05
-27.500000000003553	-55.04999999997159	-7.9	0.05
-27.500000000003553	-54.99999999997158	-8.6	0.05
-27.500000000003553	-54.94999999997157	-7.9	0.05
-27.500000000003553	-54.899999999971556	-16.8	0.05
-27.500000000003553	-54.849999999971544	-16.8	0.05
-27.500000000003553	-54.79999999997153	-9.0	0.05
-27.500000000003553	-51.599999999970805	-1.3	0.05
-27.500000000003553	-51.549999999970794	-1.3	0.05
-27.500000000003553	-51.199999999970714	-13.3	0.05
-27.500000000003553	-51.09999999997069	-8.1	0.05
-27.500000000003553	-50.64999999997059	-3.8	0.05
-27.500000000003553	-50.34999999997052	-23.1	0.05
-27.500000000003553	-50.29999999997051	-45.4	0.05
-27.500000000003553	-50.2499999999705	-25.3	0.05
-27.500000000003553	-50.19999999997049	-31.0	0.05
-27.500000000003553	-50.149999999970476	-25.2	0.05
-27.500000000003553	-50.099999999970464	-41.7	0.05
-27.500000000003553	-50.04999999997045	-11.7	0.05
-27.500000000003553	-49.99999999997044	-21.9	0.05
-27.500000000003553	-49.94999999997043	-27.3	0.05
-27.500000000003553	-49.89999999997042	-28.9	0.05
-27.500000000003553	-49.84999999997041	-10.6	0.05
-27.500000000003553	-49.799999999970396	-6.0	0.05
-27.500000000003553	-49.749999999970385	-2.4	0.05
-27.500000000003553	-49.29999999997028	-2.5	0.05
-27.500000000003553	-49.24999999997027	-3.9	0.05
-27.500000000003553	-49.19999999997026	-4.2	0.05
-27.500000000003553	-49.14999999997025	-5.2	0.05
-27.500000000003553	-49.09999999997024	-4.1	0.05
-27.500000000003553	-49.049999999970225	-3.7	0.05
-27.500000000003553	-48.999999999970214	-2.0	0.05
-27.500000000003553	-48.9499999999702	-2.3	0.05
-27.500000000003553	-48.89999999997019	-3.6	0.05
-27.500000000003553	-48.84999999997018	-2.9	0.05
-27.500000000003553	-48.79999999997017	-4.2	0.05
-27.500000000003553	-48.74999999997016	-2.1	0.05
-27.450000000003556	-65.84999999997405	-0.1	0.05
-27.450000000003556	-65.79999999997403	-0.1	0.05
-27.450000000003556	-55.5499999999717	-8.6	0.05
-27.450000000003556	-55.49999999997169	-5.6	0.05
-27.450000000003556	-55.44999999997168	-14.0	0.05
-27.450000000003556	-55.39999999997167	-17.3	0.05
-27.450000000003556	-55.34999999997166	-9.5	0.05
-27.450000000003556	-55.29999999997165	-10.6	0.05
-27.450000000003556	-55.249999999971635	-13.4	0.05
-27.450000000003556	-55.199999999971624	-7.8	0.05
-27.450000000003556	-55.04999999997159	-7.4	0.05
-27.450000000003556	-54.99999999997158	-6.0	0.05
-27.450000000003556	-54.94999999997157	-8.0	0.05
-27.450000000003556	-54.899999999971556	-14.2	0.05
-27.450000000003556	-54.849999999971544	-11.1	0.05
-27.450000000003556	-54.79999999997153	-11.0	0.05
-27.450000000003556	-54.74999999997152	-15.7	0.05
-27.450000000003556	-54.69999999997151	-15.5	0.05
-27.450000000003556	-54.6499999999715	-8.7	0.05
-27.450000000003556	-51.64999999997082	-3.1	0.05
-27.450000000003556	-51.09999999997069	-2.2	0.05
-27.450000000003556	-51.04999999997068	-4.0	0.05
-27.450000000003556	-50.849999999970635	-7.6	0.05
-27.450000000003556	-50.64999999997059	-5.8	0.05
-27.450000000003556	-50.29999999997051	-41.3	0.05
-27.450000000003556	-50.2499999999705	-49.3	0.05
-27.450000000003556	-50.19999999997049	-21.5	0.05
-27.450000000003556	-50.149999999970476	-47.8	0.05
-27.450000000003556	-50.099999999970464	-27.3	0.05
-27.450000000003556	-50.04999999997045	-22.6	0.05
-27.450000000003556	-49.99999999997044	-10.0	0.05
-27.450000000003556	-49.84999999997041	-4.7	0.05
-27.450000000003556	-49.799999999970396	-4.0	0.05
-27.450000000003556	-49.349999999970294	-5.4	0.05
-27.450000000003556	-49.29999999997028	-3.3	0.05
-27.450000000003556	-49.24999999997027	-3.0	0.05
-27.450000000003556	-49.19999999997026	-2.0	0.05
-27.450000000003556	-49.14999999997025	-4.1	0.05
-27.450000000003556	-49.09999999997024	-8.7	0.05
-27.450000000003556	-49.049999999970225	-3.3	0.05
-27.450000000003556	-48.999999999970214	-3.1	0.05
-27.450000000003556	-48.9499999999702	-2.1	0.05
-27.450000000003556	-48.89999999997019	-1.3	0.05
-27.450000000003556	-48.84999999997018	-4.2	0.05
-27.450000000003556	-48.79999999997017	-4.2	0.05
-27.450000000003556	-48.699999999970146	-2.4	0.05
-27.450000000003556	-48.4999999999701	-0.8	0.05
-27.450000000003556	-48.44999999997009	-1.8	0.05
-27.450000000003556	153.45000000007582	-15.1	0.05
-27.40000000000356	-65.84999999997405	-1.9	0.05
-27.40000000000356	-65.79999999997403	-3.4	0.05
-27.40000000000356	-55.49999999997169	-8.8	0.05
-27.40000000000356	-55.44999999997168	-8.7	0.05
-27.40000000000356	-55.39999999997167	-16.6	0.05
-27.40000000000356	-55.34999999997166	-19.2	0.05
-27.40000000000356	-55.29999999997165	-16.0	0.05
-27.40000000000356	-55.249999999971635	-11.2	0.05
-27.40000000000356	-55.199999999971624	-8.9	0.05
-27.40000000000356	-55.0999999999716	-6.4	0.05
-27.40000000000356	-55.04999999997159	-4.3	0.05
-27.40000000000356	-54.99999999997158	-8.8	0.05
-27.40000000000356	-54.94999999997157	-8.3	0.05
-27.40000000000356	-54.899999999971556	-17.8	0.05
-27.40000000000356	-54.849999999971544	-9.5	0.05
-27.40000000000356	-54.79999999997153	-4.6	0.05
-27.40000000000356	-54.74999999997152	-8.6	0.05
-27.40000000000356	-54.69999999997151	-39.7	0.05
-27.40000000000356	-54.6499999999715	-28.9	0.05
-27.40000000000356	-53.64999999997127	-0.6	0.05
-27.40000000000356	-53.049999999971135	-0.0	0.05
-27.40000000000356	-50.94999999997066	-19.2	0.05
-27.40000000000356	-50.34999999997052	-7.0	0.05
-27.40000000000356	-50.29999999997051	-11.8	0.05
-27.40000000000356	-50.2499999999705	-30.1	0.05
-27.40000000000356	-50.19999999997049	-32.4	0.05
-27.40000000000356	-50.149999999970476	-43.2	0.05
-27.40000000000356	-50.099999999970464	-36.6	0.05
-27.40000000000356	-50.04999999997045	-25.1	0.05
-27.40000000000356	-49.99999999997044	-14.7	0.05
-27.40000000000356	-49.89999999997042	-6.2	0.05
-27.40000000000356	-49.349999999970294	-4.1	0.05
-27.40000000000356	-49.29999999997028	-4.7	0.05
-27.40000000000356	-49.24999999997027	-4.2	0.05
-27.40000000000356	-49.19999999997026	-3.5	0.05
-27.40000000000356	-49.14999999997025	-2.6	0.05
-27.40000000000356	-49.09999999997024	-7.8	0.05
-27.40000000000356	-49.049999999970225	-6.3	0.05
-27.40000000000356	-48.999999999970214	-5.3	0.05
-27.40000000000356	-48.9499999999702	-4.4	0.05
-27.40000000000356	-48.89999999997019	-4.4	0.05
-27.40000000000356	-48.84999999997018	-2.5	0.05
-27.40000000000356	-48.79999999997017	-5.0	0.05
-27.40000000000356	-48.699999999970146	-5.0	0.05
-27.40000000000356	152.20000000007553	-6.9	0.05
-27.40000000000356	152.80000000007567	-0.2	0.05
-27.40000000000356	152.85000000007568	-0.7	0.05
-27.35000000000356	-65.89999999997406	-0.3	0.05
-27.35000000000356	-65.84999999997405	-0.7	0.05
-27.35000000000356	-55.599999999971715	-5.0	0.05
-27.35000000000356	-55.49999999997169	-11.6	0.05
-27.35000000000356	-55.44999999997168	-32.5	0.05
-27.35000000000356	-55.39999999997167	-26.3	0.05
-27.35000000000356	-55.34999999997166	-22.2	0.05
-27.35000000000356	-55.29999999997165	-13.4	0.05
-27.35000000000356	-55.249999999971635	-9.5	0.05
-27.35000000000356	-55.199999999971624	-5.7	0.05
-27.35000000000356	-55.14999999997161	-7.5	0.05
-27.35000000000356	-55.0999999999716	-10.0	0.05
-27.35000000000356	-55.04999999997159	-11.4	0.05
-27.35000000000356	-54.99999999997158	-8.9	0.05
-27.35000000000356	-54.94999999997157	-6.9	0.05
-27.35000000000356	-54.899999999971556	-26.8	0.05
-27.35000000000356	-54.849999999971544	-12.1	0.05
-27.35000000000356	-54.79999999997153	-9.4	0.05
-27.35000000000356	-54.74999999997152	-7.8	0.05
-27.35000000000356	-54.69999999997151	-16.7	0.05
-27.35000000000356	-54.6499999999715	-13.9	0.05
-27.35000000000356	-54.59999999997149	-8.7	0.05
-27.35000000000356	-54.549999999971476	-14.6	0.05
-27.35000000000356	-54.499999999971465	-12.2	0.05
-27.35000000000356	-54.39999999997144	-15.0	0.05
-27.35000000000356	-53.69999999997128	-0.3	0.05
-27.35000000000356	-53.64999999997127	-0.6	0.05
-27.35000000000356	-53.59999999997126	-0.8	0.05
-27.35000000000356	-53.049999999971135	-0.5	0.05
-27.35000000000356	-52.99999999997112	-0.7	0.05
-27.35000000000356	-50.99999999997067	-14.4	0.05
-27.35000000000356	-50.54999999997057	-4.9	0.05
-27.35000000000356	-50.449999999970544	-2.2	0.05
-27.35000000000356	-50.39999999997053	-16.6	0.05
-27.35000000000356	-50.34999999997052	-3.6	0.05
-27.35000000000356	-50.29999999997051	-6.6	0.05
[truncated: 518,553 more rows]
