# Supplementary material for: Tropical deforestation causes large reductions in observed precipitation
Source: Nature. 2023 Mar 1;615(7951):270–5. doi: 10.1038/s41586-022-05690-1 (PMC9995269; doi:10.1038/s41586-022-05690-1)
Supplement: Supplementary file 4 — Source Data Fig. 2 [file 41586_2022_5690_MOESM4_ESM.csv]

Cat	Res	Region	mean	sem	median	ci68_hi	ci68_lo
Reanalysis	0.1	Amazon	-0.0047233927634142865	0.07509233580387054	-0.0023188510958996947	0.07036894304045625	-0.07981572856728482
Reanalysis	0.1	Congo	0.2893151110188425	0.07557785110063343	0.02404874646546331	0.3648929621194759	0.21373725991820908
Reanalysis	0.1	SEA	-0.03684768786118122	0.18367810988945898	0.0009437177905567659	0.14683042202827776	-0.2205257977506402
Reanalysis	0.1	Tropics	0.04048850704979034	0.07130870996664113	0.002580241164166974	0.11179721701643147	-0.030820202916850788
Reanalysis	0.25	Amazon	0.24049263691467573	0.2803010568595743	0.0002988599053857646	0.52079369377425	-0.03980841994489856
Reanalysis	0.25	Congo	-0.5614441965881978	0.5187263346407885	0.05895140209042701	-0.04271786194740923	-1.0801705312289864
Reanalysis	0.25	SEA	0.7074202997871168	0.868653939642288	-0.0031046543673404546	1.576074239429405	-0.16123363985517114
Reanalysis	0.25	Tropics	0.3809668930101116	0.3209839360156855	0.008980661403305354	0.7019508290257971	0.05998295699442613
Reanalysis	0.5	Amazon	-0.30621045050938955	0.9023548100120338	-0.01637906459510852	0.5961443595026442	-1.2085652605214232
Reanalysis	0.5	Congo	-0.971489787816258	0.9703555491127688	0.07987604579522523	-0.0011342387034892765	-1.9418453369290267
Reanalysis	0.5	SEA	1.4475273929152206	1.8042578705637191	0.06037347402901107	3.25178526347894	-0.3567304776484985
Reanalysis	0.5	Tropics	0.3577690701187698	0.7959462450816035	0.012252191272507791	1.1537153152003734	-0.4381771749628337
Reanalysis	1.0	Amazon	0.40206238598627075	1.7763591023836283	-0.0524976015988038	2.178421488369899	-1.3742967163973576
Reanalysis	1.0	Congo	1.3954545499449584	3.460299852780662	-0.009710059862380188	4.855754402725621	-2.0648453028357037
Reanalysis	1.0	SEA	4.2155192387281515	4.5219045673645875	-0.019904923519982375	8.737423806092739	-0.30638532863643597
Reanalysis	1.0	Tropics	0.9920960042179493	1.6811023762783233	-0.03149060652620438	2.6731983804962725	-0.689006372060374
Reanalysis	2.0	Amazon	10.18889315281152	4.654155968232154	0.0825560479133767	14.843049121043673	5.534737184579366
Reanalysis	2.0	Congo	13.472194435447797	10.570815937492966	0.19893288433944395	24.043010372940763	2.9013784979548305
Reanalysis	2.0	SEA	-0.6064496698439084	3.732225300107731	0.0012223843257842633	3.1257756302638224	-4.338674969951639
Reanalysis	2.0	Tropics	6.419454625696035	3.0619292930679896	0.039475146751850834	9.481383918764024	3.357525332628046
Satellite	0.05	Amazon	0.02820766593324144	0.027517714534262577	-0.0033382637757705448	0.05572538046750401	0.0006899513989788615
Satellite	0.05	Congo	-0.05270382781620298	0.03303710690058333	-0.0011895694902189593	-0.019666720915619655	-0.08574093471678632
Satellite	0.05	SEA	-0.1480623132467301	0.03592138274177539	-0.00815381719893225	-0.11214093050495472	-0.1839836959885055
Satellite	0.05	Tropics	-0.026287475233210462	0.016562240440396735	-0.0038279965462376083	-0.009725234792813727	-0.042849715673607194
Satellite	0.1	Amazon	-0.155365497713075	0.06437849693377036	-0.014055528458593064	-0.09098700077930465	-0.21974399464684535
Satellite	0.1	Congo	-0.07307091430572696	0.07478846545457891	-0.004652417273922672	0.0017175511488519563	-0.1478593797603059
Satellite	0.1	SEA	-0.23914582698439713	0.09143126287984947	-0.018922488466814203	-0.14771456410454764	-0.3305770898642466
Satellite	0.1	Tropics	-0.12006271908790897	0.040509215458826124	-0.012388183275984975	-0.07955350362908284	-0.1605719345467351
Satellite	0.25	Amazon	-0.4314742064961568	0.13912081246586722	-0.02056543648267673	-0.2923533940302896	-0.570595018962024
Satellite	0.25	Congo	0.3598697618085628	0.1701650633871631	0.039000444019252276	0.5300348251957259	0.18970469842139967
Satellite	0.25	SEA	0.179961638583171	0.20621688726375773	-0.007554817358189888	0.3861785258469287	-0.026255248680586735
Satellite	0.25	Tropics	-0.01933554876499699	0.08756337116658541	-0.0024445761349708305	0.06822782240158842	-0.1068989199315824
Satellite	0.5	Amazon	-2.120493190209901	0.36262735447320604	-0.09449594264884187	-1.7578658357366947	-2.483120544683107
Satellite	0.5	Congo	0.46839365535718425	0.4589014944687683	-0.020734010380306908	0.9272951498259525	0.009492160888415924
Satellite	0.5	SEA	-0.027588237192275464	0.4653343035621983	-0.12292225446604964	0.4377460663699228	-0.4929225407544738
Satellite	0.5	Tropics	-0.5863345255918435	0.21938108108175824	-0.07077071006077838	-0.36695344451008527	-0.8057156066736018
Satellite	1.0	Amazon	-0.8953848314681363	1.0549720207647848	-0.06410113274887846	0.1595871892966485	-1.950356852232921
Satellite	1.0	Congo	2.5847838278811555	1.2278805274528677	0.0657714635905643	3.8126643553340234	1.3569033004282878
Satellite	1.0	SEA	-3.068032413976836	1.1296718354163056	-0.1435820420186852	-1.9383605785605305	-4.197704249393142
Satellite	1.0	Tropics	-0.8650133404484363	0.5844184676262273	-0.03720669865260104	-0.28059487282220896	-1.4494318080746635
Satellite	2.0	Amazon	0.09099822205233926	2.0730087516365323	-0.23454591419920656	2.1640069736888714	-1.982010529584193
Satellite	2.0	Congo	-5.234413755456885	1.679828468057013	-0.20681243249551562	-3.5545852873998713	-6.914242223513898
Satellite	2.0	SEA	-7.638042124723751	1.7764617533456324	-0.4778573399549464	-5.8615803713781185	-9.414503878069382
Satellite	2.0	Tropics	-3.572481233960527	1.2141177888341064	-0.25279903340058046	-2.358363445126421	-4.786599022794634
Station	0.25	Amazon	-1.2985976743811278	0.48300176366593234	-0.09412508421765993	-0.8155959107151955	-1.7815994380470601
Station	0.25	Congo	-0.10957218884889358	0.30039117986291347	0.0	0.1908189910140199	-0.40996336871180705
Station	0.25	SEA	0.0465399699466436	0.3315805303046662	-0.007084931663419036	0.37812050025130983	-0.2850405603580226
Station	0.25	Tropics	-0.4129566755645025	0.21112602789091958	-0.0002617706214140493	-0.2018306476735829	-0.624082703455422
Station	0.5	Amazon	-0.10150085965535546	0.5855718589110359	-0.008905239806773244	0.4840709992556804	-0.6870727185663914
Station	0.5	Congo	-0.7626137258935612	0.6948939721294832	0.0	-0.06771975376407802	-1.4575076980230444
Station	0.5	SEA	-0.6263183418154856	0.4626793765796917	-0.022944121775218325	-0.1636389652357939	-1.0889977183951773
Station	0.5	Tropics	-0.34832130363465286	0.304654667239848	0.0	-0.043666636394804836	-0.6529759708745009
Station	1.0	Amazon	4.642322089371632	2.1149724844513575	0.07428384694735814	6.757294573822989	2.5273496049202744
Station	1.0	Congo	1.3464366796347467	1.9563401962725668	0.021962057657558702	3.3027768759073135	-0.6099035166378202
Station	1.0	SEA	-0.09416460978207489	2.0871091375865913	-0.00915101613855233	1.9929445278045164	-2.181273747368666
Station	1.0	Tropics	1.906829536938558	1.084219981787981	0.026043756469566418	2.991049518726539	0.822609555150577
Station	2.0	Amazon	16.18066520258171	6.73174484777189	0.07841988713974173	22.9124100503536	9.448920354809822
Station	2.0	Congo	-11.064875539495903	7.588426140487106	-0.0008310765252914355	-3.4764493990087972	-18.65330167998301
Station	2.0	SEA	-3.558781195121369	2.8504796407754087	0.07600245006633106	-0.7083015543459603	-6.409260835896777
Station	2.0	Tropics	5.288289807945337	3.517305180526551	0.038256453159669204	8.805594988471888	1.7709846274187862
