# Supplementary material for: Tropical deforestation causes large reductions in observed precipitation
Source: Nature. 2023 Mar 1;615(7951):270–5. doi: 10.1038/s41586-022-05690-1 (PMC9995269; doi:10.1038/s41586-022-05690-1)
Supplement: Supplementary file 5 — Source Data Fig. 3 [file 41586_2022_5690_MOESM5_ESM.csv]

Cat	Res	Region	season	mean	sem	median	ci68_hi	ci68_lo
Satellite	0.05	Amazon	Annual	0.028207665933241446	0.027517714534262848	-0.0033382637757705448	0.05572538046750429	0.0006899513989785978
Satellite	0.05	Amazon	Dry	-0.028173073792804582	0.029060991576701802	-0.001711542581599769	0.0008879177838972199	-0.057234065369506384
Satellite	0.05	Amazon	Transition	0.010732089395189182	0.0350757592275422	-0.001711104736043732	0.04580784862273138	-0.024343669832353018
Satellite	0.05	Amazon	Wet	0.05895351139711208	0.06377665313343538	-0.007740780400487235	0.12273016453054746	-0.004823141736323297
Satellite	0.05	Congo	Annual	-0.05270382781620298	0.03303710690058317	-0.0011895694902189593	-0.019666720915619815	-0.08574093471678615
Satellite	0.05	Congo	Dry	-0.06881402319429018	0.03614719563386283	0.002549010714766727	-0.03266682756042735	-0.10496121882815301
Satellite	0.05	Congo	Transition	-0.06533203452047898	0.04530891850990297	-0.003390898982883401	-0.020023116010576006	-0.11064095303038195
Satellite	0.05	Congo	Wet	0.09987798431615982	0.0773925324846863	0.00616991476782529	0.17727051680084613	0.02248545183147352
Satellite	0.05	SEA	Annual	-0.1480623132467301	0.035921382741775996	-0.00815381719893225	-0.1121409305049541	-0.1839836959885061
Satellite	0.05	SEA	Dry	-0.19858500331481327	0.03785544801917443	-0.0023366410199737843	-0.16072955529563884	-0.2364404513339877
Satellite	0.05	SEA	Transition	-0.21908564404155625	0.04500453120292093	-0.009589687934112832	-0.1740811128386353	-0.2640901752444772
Satellite	0.05	SEA	Wet	-0.05064707550774257	0.08632083399997124	-0.003768634906982618	0.035673758492228674	-0.13696790950771381
Satellite	0.05	Tropics	Annual	-0.026148522332256684	0.016561677701978725	-0.0038219301293267952	-0.009586844630277959	-0.04271020003423541
Satellite	0.05	Tropics	Dry	-0.08029621022823137	0.017522892814761215	-0.0006970534678185936	-0.06277331741347016	-0.09781910304299259
Satellite	0.05	Tropics	Transition	-0.056807138774355184	0.021324042237751965	-0.004415644980109764	-0.03548309653660322	-0.07813118101210714
Satellite	0.05	Tropics	Wet	0.030662194945353355	0.03863626661655969	-0.0014056425282970588	0.06929846156191305	-0.007974071671206333
Satellite	0.1	Amazon	Annual	-0.155365497713075	0.06437849693377008	-0.014055528458593064	-0.09098700077930492	-0.21974399464684508
Satellite	0.1	Amazon	Dry	-0.1255615811098505	0.06865674039589253	-0.003611242690246938	-0.05690484071395796	-0.19421832150574303
Satellite	0.1	Amazon	Transition	-0.24381173935402226	0.08342732141910736	-0.015267687339306358	-0.1603844179349149	-0.3272390607731296
Satellite	0.1	Amazon	Wet	-0.30116138205561704	0.1559611673878228	-0.03536767998493975	-0.14520021466779423	-0.4571225494434399
Satellite	0.1	Congo	Annual	-0.07307091430572694	0.07478846545457916	-0.004652417273922672	0.00171755114885222	-0.1478593797603061
Satellite	0.1	Congo	Dry	-0.04262521705823953	0.08141509401613184	0.006222851209930863	0.03878987695789231	-0.12404031107437137
Satellite	0.1	Congo	Transition	-0.003914771520809635	0.1024558884259542	-0.004467682660334088	0.09854111690514457	-0.10637065994676383
Satellite	0.1	Congo	Wet	0.20600751484281135	0.19288896752589044	-0.01890048949219958	0.3988964823687018	0.013118547316920914
Satellite	0.1	SEA	Annual	-0.23914582698439713	0.09143126287984889	-0.018922488466814203	-0.14771456410454825	-0.330577089864246
Satellite	0.1	SEA	Dry	-0.25691130787791694	0.090408577367438	-0.006116562804283138	-0.16650273051047892	-0.34731988524535495
Satellite	0.1	SEA	Transition	-0.288254422041886	0.1103439367244059	-0.01922997158862589	-0.1779104853174801	-0.3985983587662919
Satellite	0.1	SEA	Wet	0.0011506763038046151	0.2172113655661727	-0.02183775063435904	0.21836204186997732	-0.2160606892623681
Satellite	0.1	Tropics	Annual	-0.12007902260857271	0.04050897726218057	-0.012388183275984975	-0.07957004534639214	-0.16058799987075328
Satellite	0.1	Tropics	Dry	-0.17857542517869765	0.04174124316175534	-0.0026337776500288705	-0.1368341820169423	-0.220316668340453
Satellite	0.1	Tropics	Transition	-0.12797821668980525	0.05139985617086143	-0.011927931444666307	-0.07657836051894382	-0.17937807286066668
Satellite	0.1	Tropics	Wet	-0.04984105988396515	0.09650982338839786	-0.02104337826640698	0.04666876350443271	-0.146350883272363
Satellite	0.25	Amazon	Annual	-0.4314742064961568	0.1391208124658668	-0.02056543648267673	-0.29235339403029004	-0.5705950189620236
Satellite	0.25	Amazon	Dry	0.09543364443323245	0.14062563058727331	-0.0015660081790542615	0.23605927502050578	-0.04519198615404087
Satellite	0.25	Amazon	Transition	-1.4510603295209088	0.49494677892480055	-0.03975121585418979	-0.9561135505961083	-1.9460071084457093
Satellite	0.25	Amazon	Wet	-0.3299978018603098	0.34561343541670514	-0.04412336544098612	0.015615633556395336	-0.6756112372770149
Satellite	0.25	Congo	Annual	0.3598697618085628	0.1701650633871637	0.039000444019252276	0.5300348251957265	0.1897046984213991
Satellite	0.25	Congo	Dry	0.09035879854102925	0.18840772385514287	0.009158228440840441	0.2787665223961721	-0.09804892531411362
Satellite	0.25	Congo	Transition	-0.15399527268677463	0.7284024524838053	0.013754139425870084	0.5744071797970307	-0.8823977251705799
Satellite	0.25	Congo	Wet	1.0050846666429036	0.45435086093764826	0.034473223809911004	1.459435527580552	0.5507338057052553
Satellite	0.25	SEA	Annual	0.179961638583171	0.2062168872637575	-0.007554817358189888	0.38617852584692847	-0.026255248680586513
Satellite	0.25	SEA	Dry	-0.530450372819357	0.18562110781714367	-0.010302573126027743	-0.34482926500221334	-0.7160714806365007
Satellite	0.25	SEA	Transition	-0.5487345874621172	0.4604456188456578	-0.04289471102504888	-0.0882889686164594	-1.009180206307775
Satellite	0.25	SEA	Wet	1.8302854996564344	0.4514886523375803	0.02270721555333715	2.2817741519940147	1.378796847318854
Satellite	0.25	Tropics	Annual	-0.01933554876499699	0.08756337116658541	-0.0024445761349708305	0.06822782240158842	-0.1068989199315824
Satellite	0.25	Tropics	Dry	-0.11174351761947342	0.08451823538756494	-0.0016123051107284252	-0.027225282231908482	-0.19626175300703835
Satellite	0.25	Tropics	Transition	-0.6134773411138216	0.2602011721938403	-0.020222109301125918	-0.35327616891998126	-0.8736785133076619
Satellite	0.25	Tropics	Wet	0.6293317801379537	0.20332365137111308	-0.002997043095938334	0.8326554315090667	0.4260081287668406
Satellite	0.5	Amazon	Annual	-2.120493190209901	0.3626273544732078	-0.09449594264884187	-1.757865835736693	-2.483120544683109
Satellite	0.5	Amazon	Dry	-1.2228822578355456	0.3400644146437426	-0.023300105377097015	-0.882817843191803	-1.5629466724792882
Satellite	0.5	Amazon	Transition	-1.923417638042958	0.6807298207760188	-0.12491572192867895	-1.242687817266939	-2.604147458818977
Satellite	0.5	Amazon	Wet	-6.428531116550649	0.8721691531399561	-0.25740742638817493	-5.556361963410692	-7.300700269690605
Satellite	0.5	Congo	Annual	0.46839365535718425	0.4589014944687683	-0.020734010380306908	0.9272951498259525	0.009492160888415924
Satellite	0.5	Congo	Dry	-0.752833396322934	0.5111878765827355	0.026373741157571164	-0.24164551974019854	-1.2640212729056695
Satellite	0.5	Congo	Transition	-1.4660011281847996	1.0227284523145197	-0.03142038422357628	-0.44327267587027985	-2.488729580499319
Satellite	0.5	Congo	Wet	0.8416179817542678	1.1165398407302287	-0.15103206843021078	1.9581578224844964	-0.2749218589759609
Satellite	0.5	SEA	Annual	-0.027588237192275492	0.46533430356219935	-0.12292225446604964	0.43774606636992386	-0.49292254075447484
Satellite	0.5	SEA	Dry	-0.3228840711684505	0.423461914124926	-0.04767882529463192	0.10057784295647548	-0.7463459852933765
Satellite	0.5	SEA	Transition	-1.3493443454458267	0.6477268026661677	-0.18308075984504407	-0.701617542779659	-1.9970711481119943
Satellite	0.5	SEA	Wet	0.4811573444511151	1.0393986526633647	-0.0018696282879177455	1.5205559971144798	-0.5582413082122497
Satellite	0.5	Tropics	Annual	-0.5863345255918435	0.21938108108175824	-0.07077071006077838	-0.36695344451008527	-0.8057156066736018
Satellite	0.5	Tropics	Dry	-0.6103256476684903	0.2088464587044637	-0.016607426688024902	-0.40147918896402657	-0.819172106372954
Satellite	0.5	Tropics	Transition	-1.0359893853950977	0.37114669772823233	-0.09853210538647027	-0.6648426876668654	-1.40713608312333
Satellite	0.5	Tropics	Wet	-2.1380574363502887	0.5073703361555503	-0.09733486878487646	-1.6306871001947383	-2.645427772505839
Satellite	1.0	Amazon	Annual	-0.8953848314681365	1.0549720207647855	-0.06410113274887846	0.15958718929664895	-1.950356852232922
Satellite	1.0	Amazon	Dry	-1.231977280137694	0.8600535544385449	-0.03587491374064583	-0.3719237256991491	-2.092030834576239
Satellite	1.0	Amazon	Transition	-3.9890615496220625	1.4685669468597404	-0.18910154079680144	-2.520494602762322	-5.457628496481803
Satellite	1.0	Amazon	Wet	3.098407061553025	2.2609000978546403	-0.05715577494956452	5.359307159407665	0.8375069636983845
Satellite	1.0	Congo	Annual	2.5847838278811555	1.2278805274528677	0.0657714635905643	3.8126643553340234	1.3569033004282878
Satellite	1.0	Congo	Dry	6.922327031039081	1.4029646970071261	0.16400438253929378	8.325291728046206	5.519362334031955
Satellite	1.0	Congo	Transition	0.7413223210081838	1.8928934667522015	-0.03159425179760285	2.634215787760385	-1.1515711457440176
Satellite	1.0	Congo	Wet	-5.7184711517188385	2.712313386701832	-0.3352449637041352	-3.0061577650170066	-8.43078453842067
Satellite	1.0	SEA	Annual	-3.068032413976836	1.1296718354163064	-0.1435820420186852	-1.9383605785605296	-4.1977042493931425
Satellite	1.0	SEA	Dry	-3.820665366222437	1.1618906176797985	-0.11063854623702772	-2.6587747485426383	-4.982555983902236
Satellite	1.0	SEA	Transition	-1.1747579272450543	1.4193393967935422	-0.14543793648130945	0.2445814695484878	-2.5940973240385965
Satellite	1.0	SEA	Wet	4.442268282052383	2.524508227606022	-0.18698509530669005	6.966776509658405	1.9177600544463607
Satellite	1.0	Tropics	Annual	-0.8650133404484363	0.5844184676262273	-0.03720669865260104	-0.28059487282220896	-1.4494318080746635
Satellite	1.0	Tropics	Dry	-0.6400924656619519	0.5587479706161219	-0.047224247481404066	-0.08134449504582997	-1.1988404362780738
Satellite	1.0	Tropics	Transition	-1.9402695790002373	0.8100805612699176	-0.09406016435558483	-1.1301890177303198	-2.7503501402701547
Satellite	1.0	Tropics	Wet	1.207912451292781	1.2636883459139296	-0.06306333909025488	2.471600797206711	-0.055775894621148625
Satellite	2.0	Amazon	Annual	0.09099822205233944	2.0730087516365323	-0.23454591419920656	2.164006973688872	-1.9820105295841928
Satellite	2.0	Amazon	Dry	1.7016253299974833	2.025942842381935	0.12820885706401675	3.727568172379418	-0.3243175123844517
Satellite	2.0	Amazon	Transition	3.2369708943703572	5.228025927611603	-0.6179941931147767	8.464996821981961	-1.991055033241246
Satellite	2.0	Amazon	Wet	8.403808111019522	5.231625524405534	-0.36245230865066935	13.635433635425056	3.172182586613988
Satellite	2.0	Congo	Annual	-5.234413755456885	1.679828468057014	-0.20681243249551562	-3.5545852873998705	-6.914242223513899
Satellite	2.0	Congo	Dry	2.8273393667894506	1.6215614965988359	0.3277460878236769	4.448900863388286	1.2057778701906148
Satellite	2.0	Congo	Transition	-7.5072316311024325	4.556153208206353	-0.4643279008099877	-2.95107842289608	-12.063384839308785
Satellite	2.0	Congo	Wet	-18.31895881646304	4.525284807521441	-2.0908025732299507	-13.7936740089416	-22.844243623984482
Satellite	2.0	SEA	Annual	-7.638042124723751	1.7764617533456328	-0.4778573399549464	-5.861580371378118	-9.414503878069384
Satellite	2.0	SEA	Dry	-17.758637083526683	2.615482747120247	-0.608226086782841	-15.143154336406436	-20.37411983064693
Satellite	2.0	SEA	Transition	0.5335311117714181	3.2885196137811956	-0.007320844516364231	3.8220507255526135	-2.7549885020097777
Satellite	2.0	SEA	Wet	1.9318607827530199	3.334303176434514	-0.33022174649594577	5.2661639591875335	-1.402442393681494
Satellite	2.0	Tropics	Annual	-3.572481233960527	1.2141177888341064	-0.25279903340058046	-2.358363445126421	-4.786599022794634
Satellite	2.0	Tropics	Dry	-4.6874435042189955	1.35218756024181	-0.06303171568430357	-3.3352559439771854	-6.0396310644608056
Satellite	2.0	Tropics	Transition	-1.3376318837104635	2.743087782514468	-0.33291716985523	1.4054558988040045	-4.080719666224931
Satellite	2.0	Tropics	Wet	-0.9208406184691115	2.8245436696508506	-0.6334360050870265	1.903703051181739	-3.745384288119962
