# Supplementary material for: Tropical deforestation causes large reductions in observed precipitation
Source: Nature. 2023 Mar 1;615(7951):270–5. doi: 10.1038/s41586-022-05690-1 (PMC9995269; doi:10.1038/s41586-022-05690-1)
Supplement: Supplementary file 6 — Source Data Fig. 4 [file 41586_2022_5690_MOESM6_ESM.xlsx]

## Sheet: F4a_source_data
time	region	mean	sem	median	ci68_hi	ci68_lo
2020-01-01	amazon	0.183024	0.0398939	0.00499916	0.222918	0.14313
2020-01-01	congo	0.837624	0.292779	0.0925	1.1304	0.544845
2020-01-01	sea	0.725967	0.126475	0.525009	0.852441	0.599492
2020-01-01	tropics	0.477269	0.0669387	0.0250002	0.544208	0.41033
2025-01-01	amazon	0.463822	0.113594	0.0200009	0.577416	0.350227
2025-01-01	congo	1.61453	0.454801	0.2225	2.06933	1.15973
2025-01-01	sea	1.57693	0.250013	1.21501	1.82694	1.32692
2025-01-01	tropics	1.05827	0.133936	0.0750009	1.1922	0.924329
2030-01-01	amazon	0.760459	0.188741	0.025001	0.9492	0.571719
2030-01-01	congo	2.27906	0.565716	0.317497	2.84477	1.71334
2030-01-01	sea	2.40693	0.394361	1.87988	2.80129	2.01257
2030-01-01	tropics	1.62058	0.20404	0.109997	1.82462	1.41654
2035-01-01	amazon	1.06529	0.260661	0.0400018	1.32595	0.804629
2035-01-01	congo	4.56882	1.1895	0.597493	5.75832	3.37931
2035-01-01	sea	3.38562	0.520853	2.485	3.90647	2.86476
2035-01-01	tropics	2.47842	0.317805	0.170002	2.79622	2.16061
2040-01-01	amazon	1.4339	0.339376	0.0500023	1.77328	1.09453
2040-01-01	congo	7.02917	1.69821	1.28499	8.72738	5.33097
2040-01-01	sea	4.58649	0.629671	4.05001	5.21616	3.95682
2040-01-01	tropics	3.45003	0.429022	0.235006	3.87905	3.02101
2045-01-01	amazon	1.72499	0.407756	0.0600027	2.13275	1.31724
2045-01-01	congo	8.76048	2.13304	1.67999	10.8935	6.62744
2045-01-01	sea	5.41904	0.732919	3.99501	6.15196	4.68612
2045-01-01	tropics	4.18158	0.521156	0.260006	4.70273	3.66042
2050-01-01	amazon	1.98945	0.467231	0.0750025	2.45668	1.52222
2050-01-01	congo	11.1568	2.7741	2.50501	13.9309	8.3827
2050-01-01	sea	6.40825	0.857681	4.945	7.26593	5.55057
2050-01-01	tropics	5.03039	0.629858	0.329993	5.66025	4.40053
2055-01-01	amazon	2.26331	0.529498	0.0900015	2.79281	1.73381
2055-01-01	congo	13.1452	3.18354	2.95751	16.3288	9.9617
2055-01-01	sea	7.48483	0.956073	6.37001	8.4409	6.52875
2055-01-01	tropics	5.83066	0.714643	0.394997	6.5453	5.11602
2060-01-01	amazon	2.60239	0.6092	0.104997	3.21159	1.99319
2060-01-01	congo	16.1389	3.73699	3.67752	19.8759	12.4019
2060-01-01	sea	8.68711	1.07232	8.10001	9.75943	7.61479
2060-01-01	tropics	6.86709	0.817403	0.460001	7.68449	6.04969
2065-01-01	amazon	3.04688	0.712674	0.110003	3.75956	2.33421
2065-01-01	congo	18.0701	4.15014	3.99751	22.2203	13.92
2065-01-01	sea	10.2277	1.16841	9.83502	11.3961	9.05931
2065-01-01	tropics	7.86003	0.902084	0.525006	8.76211	6.95794
2070-01-01	amazon	3.93453	0.9139	0.130001	4.84843	3.02063
2070-01-01	congo	21.3173	4.59974	6.42001	25.917	16.7175
2070-01-01	sea	12.2515	1.36076	11.725	13.6122	10.8907
2070-01-01	tropics	9.39912	1.02025	0.620006	10.4194	8.37886
2075-01-01	amazon	5.83822	1.31951	0.165005	7.15773	4.51871
2075-01-01	congo	26.3805	4.95461	11.7724	31.3351	21.4259
2075-01-01	sea	15.5537	1.66386	14.51	17.2175	13.8898
2075-01-01	tropics	12.0587	1.19379	0.940002	13.2525	10.8649
2080-01-01	amazon	6.40069	1.4093	0.245001	7.81	4.99139
2080-01-01	congo	32.3488	5.46724	17.21	37.816	26.8816
2080-01-01	sea	17.1762	1.78721	16.1152	18.9634	15.389
2080-01-01	tropics	13.6439	1.3106	1.17498	14.9545	12.3333
2085-01-01	amazon	6.76641	1.45293	0.279995	8.21934	5.31347
2085-01-01	congo	37.6162	6.05777	24.8124	43.674	31.5584
2085-01-01	sea	18.7507	1.91791	18.44	20.6686	16.8328
2085-01-01	tropics	14.9834	1.42347	1.25502	16.4069	13.5599
2090-01-01	amazon	7.17174	1.4953	0.315001	8.66704	5.67645
2090-01-01	congo	41.3429	6.32379	29.1499	47.6666	35.0191
2090-01-01	sea	19.7982	2.01306	19.8206	21.8113	17.7852
2090-01-01	tropics	15.9796	1.49212	1.49507	17.4718	14.4875
2095-01-01	amazon	7.47998	1.52467	0.350002	9.00464	5.95531
2095-01-01	congo	44.7143	6.3669	36.7748	51.0812	38.3474
2095-01-01	sea	20.572	2.07659	21.4707	22.6486	18.4954
2095-01-01	tropics	16.8293	1.53645	1.72499	18.3657	15.2928
2100-01-01	amazon	7.69275	1.54347	0.52499	9.23622	6.14928
2100-01-01	congo	47.8209	6.48542	44.0148	54.3064	41.3355
2100-01-01	sea	21.1621	2.16388	19.95	23.326	18.9982
2100-01-01	tropics	17.523	1.58308	1.90499	19.1061	15.9399

## Sheet: F4b_source_data
time	region	mean	sem	median	ci68_hi	ci68_lo
2020-01-01	amazon	-0.0631335	0.0137613	-0.00172444	-0.0493723	-0.0768948
2020-01-01	congo	-0.288935	0.100993	-0.0319075	-0.187942	-0.389928
2020-01-01	sea	-0.250419	0.0436269	-0.1811	-0.206792	-0.294046
2020-01-01	tropics	-0.164632	0.0230903	-0.00862372	-0.141542	-0.187722
2025-01-01	amazon	-0.159993	0.0391839	-0.00689923	-0.12081	-0.199177
2025-01-01	congo	-0.556926	0.156882	-0.0767505	-0.400044	-0.713808
2025-01-01	sea	-0.543956	0.086241	-0.419111	-0.457715	-0.630197
2025-01-01	tropics	-0.365044	0.0462008	-0.0258713	-0.318843	-0.411245
2030-01-01	amazon	-0.262317	0.0651053	-0.008624	-0.197212	-0.327423
2030-01-01	congo	-0.786151	0.195142	-0.109519	-0.59101	-0.981293
2030-01-01	sea	-0.83026	0.136033	-0.648459	-0.694227	-0.966293
2030-01-01	tropics	-0.559013	0.0703828	-0.037943	-0.488631	-0.629396
2035-01-01	amazon	-0.367468	0.0899141	-0.0137985	-0.277553	-0.457382
2035-01-01	congo	-1.576	0.410314	-0.206103	-1.16568	-1.98631
2035-01-01	sea	-1.16785	0.179666	-0.857191	-0.988188	-1.34752
2035-01-01	tropics	-0.85492	0.109625	-0.0586414	-0.745295	-0.964545
2040-01-01	amazon	-0.494619	0.117066	-0.0172481	-0.377553	-0.611685
2040-01-01	congo	-2.42469	0.585791	-0.443254	-1.8389	-3.01048
2040-01-01	sea	-1.58209	0.217202	-1.39704	-1.36489	-1.79929
2040-01-01	tropics	-1.19007	0.147989	-0.0810642	-1.04208	-1.33806
2045-01-01	amazon	-0.59503	0.140654	-0.0206977	-0.454376	-0.735684
2045-01-01	congo	-3.02189	0.735784	-0.579507	-2.28611	-3.75768
2045-01-01	sea	-1.86928	0.252818	-1.37806	-1.61646	-2.12209
2045-01-01	tropics	-1.44242	0.179771	-0.0896881	-1.26265	-1.62219
2050-01-01	amazon	-0.686252	0.16117	-0.0258718	-0.525082	-0.847422
2050-01-01	congo	-3.84849	0.956914	-0.864094	-2.89158	-4.80541
2050-01-01	sea	-2.2105	0.295853	-1.70576	-1.91465	-2.50635
2050-01-01	tropics	-1.73521	0.217267	-0.11383	-1.51795	-1.95248
2055-01-01	amazon	-0.780721	0.182648	-0.0310457	-0.598073	-0.963369
2055-01-01	congo	-4.5344	1.09815	-1.02018	-3.43625	-5.63255
2055-01-01	sea	-2.58186	0.329794	-2.19731	-2.25207	-2.91165
2055-01-01	tropics	-2.01126	0.246513	-0.136252	-1.76475	-2.25778
2060-01-01	amazon	-0.897683	0.210141	-0.0362184	-0.687542	-1.10782
2060-01-01	congo	-5.56706	1.28906	-1.26854	-4.278	-6.85612
2060-01-01	sea	-2.99658	0.369893	-2.79407	-2.62669	-3.36648
2060-01-01	tropics	-2.36877	0.28196	-0.158676	-2.08681	-2.65073
2065-01-01	amazon	-1.05101	0.245834	-0.0379451	-0.805176	-1.29684
2065-01-01	congo	-6.23322	1.43158	-1.37892	-4.80164	-7.66479
2065-01-01	sea	-3.52801	0.40304	-3.39255	-3.12497	-3.93105
2065-01-01	tropics	-2.71128	0.31117	-0.181099	-2.40011	-3.02246
2070-01-01	amazon	-1.3572	0.315246	-0.0448433	-1.04195	-1.67245
2070-01-01	congo	-7.3533	1.58666	-2.21456	-5.76664	-8.93997
2070-01-01	sea	-4.2261	0.469388	-4.04449	-3.75671	-4.69549
2070-01-01	tropics	-3.24219	0.351932	-0.213869	-2.89026	-3.59412
2075-01-01	amazon	-2.01387	0.455159	-0.0569177	-1.55871	-2.46903
2075-01-01	congo	-9.09984	1.70907	-4.06083	-7.39077	-10.8089
2075-01-01	sea	-5.36518	0.57394	-5.00517	-4.79124	-5.93912
2075-01-01	tropics	-4.1596	0.411793	-0.32425	-3.7478	-4.57139
2080-01-01	amazon	-2.20789	0.486133	-0.0845121	-1.72176	-2.69403
2080-01-01	congo	-11.1586	1.8859	-5.93653	-9.27269	-13.0445
2080-01-01	sea	-5.92487	0.616491	-5.55887	-5.30838	-6.54136
2080-01-01	tropics	-4.70641	0.452088	-0.405305	-4.25432	-5.1585
2085-01-01	amazon	-2.33405	0.501184	-0.096583	-1.83286	-2.83523
2085-01-01	congo	-12.9756	2.08961	-8.55894	-10.8859	-15.0652
2085-01-01	sea	-6.46798	0.661574	-6.36082	-5.8064	-7.12955
2085-01-01	tropics	-5.16847	0.491021	-0.432915	-4.67745	-5.65949
2090-01-01	amazon	-2.47386	0.515797	-0.108658	-1.95807	-2.98966
2090-01-01	congo	-14.2611	2.18137	-10.0551	-12.0797	-16.4424
2090-01-01	sea	-6.82932	0.694396	-6.83705	-6.13493	-7.52372
2090-01-01	tropics	-5.51211	0.514702	-0.515717	-4.99741	-6.02681
2095-01-01	amazon	-2.58019	0.525928	-0.120732	-2.05426	-3.10612
2095-01-01	congo	-15.424	2.19624	-12.6853	-13.2278	-17.6202
2095-01-01	sea	-7.09624	0.71631	-7.40624	-6.37993	-7.81255
2095-01-01	tropics	-5.80518	0.529991	-0.595028	-5.27519	-6.33517
2100-01-01	amazon	-2.65358	0.532414	-0.181093	-2.12117	-3.186
2100-01-01	congo	-16.4956	2.23712	-15.1827	-14.2585	-18.7328
2100-01-01	sea	-7.29979	0.746422	-6.88167	-6.55336	-8.04621
2100-01-01	tropics	-6.04448	0.546076	-0.657119	-5.49841	-6.59056

## Sheet: F4c_source_data
lat	lon	time	PFT4
-30	30	2100-01-01	0
-20	48	2100-01-01	28.4445
-18	146	2100-01-01	2.02499
-14	50	2100-01-01	44.7295
-10	148	2100-01-01	0.754986
-8	114	2100-01-01	32.9397
-8	138	2100-01-01	7.425
-8	140	2100-01-01	6.00003
-8	142	2100-01-01	2.90998
-8	146	2100-01-01	14
-6	22	2100-01-01	94.25
-6	140	2100-01-01	28.62
-6	142	2100-01-01	1.19
-6	144	2100-01-01	3.985
-6	146	2100-01-01	1.12001
-6	150	2100-01-01	10.655
-4	12	2100-01-01	98.285
-4	20	2100-01-01	100
-4	22	2100-01-01	93.705
-4	24	2100-01-01	90.94
-4	104	2100-01-01	0.0799998
-4	122	2100-01-01	13.1551
-4	138	2100-01-01	2.52496
-4	140	2100-01-01	2.985
-4	142	2100-01-01	19.95
-4	144	2100-01-01	12.3699
-2	10	2100-01-01	97.96
-2	12	2100-01-01	78.4452
-2	14	2100-01-01	3.33003
-2	18	2100-01-01	0
-2	20	2100-01-01	0
-2	22	2100-01-01	0
-2	24	2100-01-01	0
-2	26	2100-01-01	98.65
-2	28	2100-01-01	86.93
-2	102	2100-01-01	47.84
-2	104	2100-01-01	11.7849
-2	106	2100-01-01	1.84498
-2	112	2100-01-01	4.93503
-2	114	2100-01-01	16.425
-2	116	2100-01-01	21.0351
-2	120	2100-01-01	26.6401
-2	134	2100-01-01	5.60998
-2	138	2100-01-01	19.445
0	10	2100-01-01	1.94413e-10
0	12	2100-01-01	66.565
0	14	2100-01-01	96.25
0	16	2100-01-01	98.75
0	18	2100-01-01	70.015
0	20	2100-01-01	76.665
0	22	2100-01-01	24.975
0	24	2100-01-01	0
0	26	2100-01-01	0
0	28	2100-01-01	4.47
0	100	2100-01-01	27.84
0	110	2100-01-01	24.115
0	114	2100-01-01	6.01599e-11
0	116	2100-01-01	3.905
0	120	2100-01-01	29.245
2	10	2100-01-01	41.4047
2	12	2100-01-01	95.12
2	14	2100-01-01	99.475
2	16	2100-01-01	40.99
2	18	2100-01-01	98.645
2	20	2100-01-01	98.7
2	22	2100-01-01	0
2	24	2100-01-01	0
2	26	2100-01-01	21.8302
2	28	2100-01-01	0
2	30	2100-01-01	54.67
2	100	2100-01-01	13.73
2	104	2100-01-01	25.835
2	112	2100-01-01	31.1601
2	114	2100-01-01	57.2301
2	116	2100-01-01	37.75
4	10	2100-01-01	37.9398
4	12	2100-01-01	16.7898
4	14	2100-01-01	0
4	16	2100-01-01	4.24672e-09
4	18	2100-01-01	76.1051
4	22	2100-01-01	46.6248
4	24	2100-01-01	0
4	98	2100-01-01	29.13
4	102	2100-01-01	35.215
4	108	2100-01-01	13.11
4	114	2100-01-01	64.4899
4	116	2100-01-01	36.04
8	36	2100-01-01	7.29007
8	124	2100-01-01	40.11
10	126	2100-01-01	1.73496
12	104	2100-01-01	21.8652
12	108	2100-01-01	23.9941
14	104	2100-01-01	50.289
16	106	2100-01-01	1.90499
16	108	2100-01-01	55.4245
18	102	2100-01-01	25.6599
18	106	2100-01-01	52.0256
18	122	2100-01-01	39.565
20	102	2100-01-01	26.604
20	104	2100-01-01	10.3357
22	102	2100-01-01	19.3497
22	104	2100-01-01	28.2006
22	106	2100-01-01	22.9855
22	108	2100-01-01	2.00506
22	112	2100-01-01	12.38
24	94	2100-01-01	16.2001
24	110	2100-01-01	2.66491
24	114	2100-01-01	3.48981
26	94	2100-01-01	1.11497e-19
26	96	2100-01-01	23.7708
26	98	2100-01-01	19.1358
28	96	2100-01-01	26.6979

## Sheet: F4d_source_data
lat	lon	p_fut
-30	30	0
-28	-56	-0.393246
-28	-50	-1.72631
-26	-54	-4.62069
-26	-52	-19.9736
-24	-56	-0.310461
-22	-44	-2.21613
-20	48	-9.8118
-18	-64	-3.91845
-18	146	-0.698511
-16	-68	-0.748529
-16	-66	-6.05866
-14	-68	-2.40267
-14	-64	-9.11161
-14	-62	-0.155217
-14	-40	-13.6803
-14	50	-15.4293
-12	-74	-5.05675
-12	-72	0
-12	-70	-0.31219
-12	-68	0
-12	-66	0
-12	-64	-0.394955
-12	-60	-0.434623
-12	-58	-0.31735
-12	-54	0
-12	-52	-0.626086
-10	-74	-12.8768
-10	-72	-14.6952
-10	-70	-34.4636
-10	-66	0
-10	-64	0
-10	-62	-0.00344959
-10	-60	0
-10	-58	-0.453616
-10	-54	-0.220757
-10	-52	-5.13091
-10	148	-0.26043
-8	-76	-11.7109
-8	-74	0
-8	-72	0
-8	-70	-7.79753
-8	-68	0
-8	-66	0
-8	-64	0
-8	-62	0
-8	-60	0
-8	-58	-0.0896842
-8	-56	0
-8	-54	-0.419113
-8	-52	-0.0224206
-8	114	-11.3624
-8	138	-2.56123
-8	140	-2.06969
-8	142	-1.00379
-8	146	-4.82925
-6	-76	-0.957233
-6	-74	-11.2245
-6	-72	0
-6	-70	0
-6	-68	-8.15453
-6	-66	0
-6	-64	-2.28694
-6	-62	-0.213863
-6	-60	0
-6	-58	0
-6	-56	-0.0948622
-6	-54	-0.181093
-6	-52	-5.78462
-6	-50	-0.119003
-6	22	-32.5112
-6	140	-9.87237
-6	142	-0.410486
-6	144	-1.37461
-6	146	-0.386343
-6	150	-3.6754
-4	-78	-0.534675
-4	-76	-11.3573
-4	-74	-0.153498
-4	-72	0
-4	-70	-16.9246
-4	-68	-5.86227
-4	-66	0
-4	-64	0
-4	-62	-33.5012
-4	-60	-0.100036
-4	-58	-0.220765
-4	-56	-1.31596
-4	-54	-0.446709
-4	-52	-0.0413944
-4	-50	-0.0103482
-4	-48	-0.00689902
-4	12	-33.903
-4	20	-34.4946
-4	22	-32.3232
-4	24	-31.3694
-4	104	-0.0275956
-4	122	-4.5378
-4	138	-0.870975
-4	140	-1.02966
-4	142	-6.88167
-4	144	-4.26696
-2	-78	-11.416
-2	-76	0
-2	-74	0
-2	-72	-17.2471
-2	-70	0
-2	-68	-2.16283
-2	-66	-13.5649
-2	-64	0
-2	-62	0
-2	-60	-0.458779
-2	-58	-0.201794
-2	-52	-0.313902
-2	-50	-4.82579
-2	10	-33.7909
-2	12	-27.0594
-2	14	-1.14868
-2	18	0
-2	20	0
-2	22	0
-2	24	0
-2	26	-34.0289
-2	28	-29.9862
-2	102	-16.5022
-2	104	-4.06515
-2	106	-0.63642
-2	112	-1.70232
-2	114	-5.66574
-2	116	-7.25597
-2	120	-9.18939
-2	134	-1.93514
-2	138	-6.70749
0	-76	0
0	-74	0
0	-72	0
0	-70	0
0	-68	-0.229389
0	-66	0
0	-64	0
0	-62	-0.434632
0	-60	0
0	-58	0
0	-56	-0.134529
0	-54	-0.0241461
0	-52	-0.0793374
0	10	-6.7062e-11
0	12	-22.9613
0	14	-33.2011
0	16	-34.0634
0	18	-24.1514
0	20	-26.4453
0	22	-8.61503
0	24	0
0	26	0
0	28	-1.54191
0	100	-9.6033
0	110	-8.31837
0	114	-2.07519e-11
0	116	-1.34701
0	120	-10.0879
2	-78	0
2	-74	-0.0793366
2	-72	0
2	-70	-4.39288
2	-68	-1.24354
2	-66	-7.88892
2	-64	-0.998628
2	-62	0
2	-58	-0.300103
2	-54	0
2	-52	0
2	10	-14.2824
2	12	-32.8112
2	14	-34.3135
2	16	-14.1393
2	18	-34.0272
2	20	-34.0462
2	22	0
2	24	0
2	26	-7.53025
2	28	0
2	30	-18.8582
2	100	-4.73611
2	104	-8.91169
2	112	-10.7485
2	114	-19.7413
2	116	-13.0217
4	-76	-7.77498
4	-74	-0.0948609
4	-70	-0.0293199
4	-68	-4.18081
4	-66	-0.191448
4	-64	-2.50262
4	-62	-2.02717e-12
4	-58	-14.9964
4	-56	-0.319075
4	-54	-0.217314
4	-52	-4.85677
4	10	-13.0872
4	12	-5.79157
4	14	0
4	16	-1.46489e-09
4	18	-26.2522
4	22	-16.0831
4	24	0
4	98	-10.0483
4	102	-12.1473
4	108	-4.52224
4	114	-22.2455
4	116	-12.4319
6	-74	-22.1233
6	-66	-0.0724368
6	-64	-0.186275
6	-62	-0.0189719
6	-60	-0.181094
6	-58	-8.19068
6	-10	-3.40286
6	-8	-23.5443
6	-4	-30.3466
8	-78	-5.85373
8	-76	-0.486367
8	-72	-10.94
8	-60	-0.902049
8	-10	-31.1694
8	36	-2.51468
8	124	-13.8358
10	-84	-10.2172
10	126	-0.598467
12	-84	-20.6899
12	104	-7.54233
12	108	-8.27666
14	-84	-19.2152
14	104	-17.347
16	106	-0.657119
16	108	-19.1184
18	-90	-18.2962
18	102	-8.8513
18	106	-17.946
18	122	-13.6478
20	-88	-9.53776
20	102	-9.17696
20	104	-3.56525
22	-80	-22.7352
22	102	-6.6746
22	104	-9.72768
22	106	-7.92877
22	108	-0.691639
22	112	-4.27045
24	94	-5.58816
24	110	-0.91925
24	114	-1.2038
26	94	-3.84604e-20
26	96	-8.19964
26	98	-6.60082
28	96	-9.20932
