# Supplementary material for: Tropical deforestation causes large reductions in observed precipitation
Source: Nature. 2023 Mar 1;615(7951):270–5. doi: 10.1038/s41586-022-05690-1 (PMC9995269; doi:10.1038/s41586-022-05690-1)
Supplement: Supplementary file 7 — Source Data Extended Data Fig. 1 [file 41586_2022_5690_MOESM7_ESM.csv]

forest_change	P	sem
0.2683625013816382	-1.0918744615145926	1.394412801180517
1.2816375012757675	-2.512669172962802	1.2172524888471914
3.9582749969587923	-2.763883002772644	1.3874114138525484
12.125912503686614	-2.7365481592494945	1.3819330936492595
33.34751251588531	-2.3068748068393248	1.4944091462613467
