# Supplementary material for: Tropical deforestation causes large reductions in observed precipitation
Source: Nature. 2023 Mar 1;615(7951):270–5. doi: 10.1038/s41586-022-05690-1 (PMC9995269; doi:10.1038/s41586-022-05690-1)
Supplement: Supplementary file 8 — Source Data Extended Data Fig. 2 [file 41586_2022_5690_MOESM8_ESM.csv]

Cat	Res	Region	Dataset	mean	sem	median	ci68_hi	ci68_lo
Reanalysis	0.1	Amazon	pr_era	-0.0047233927634142865	0.07509233580387054	-0.0023188510958996947	0.07036894304045625	-0.07981572856728482
Reanalysis	0.1	Congo	pr_era	0.2893151110188425	0.07557785110063343	0.02404874646546331	0.3648929621194759	0.21373725991820908
Reanalysis	0.1	SEA	pr_era	-0.03684768786118122	0.18367810988945898	0.0009437177905567659	0.14683042202827776	-0.2205257977506402
Reanalysis	0.1	Tropics	pr_era	0.04048850704979034	0.07130870996664113	0.002580241164166974	0.11179721701643147	-0.030820202916850788
Reanalysis	0.25	Amazon	pr_era	0.24049263691467573	0.2803010568595743	0.0002988599053857646	0.52079369377425	-0.03980841994489856
Reanalysis	0.25	Congo	pr_era	-0.5614441965881978	0.5187263346407885	0.05895140209042701	-0.04271786194740923	-1.0801705312289864
Reanalysis	0.25	SEA	pr_era	0.7074202997871168	0.868653939642288	-0.0031046543673404546	1.576074239429405	-0.16123363985517114
Reanalysis	0.25	Tropics	pr_era	0.3809668930101116	0.3209839360156855	0.008980661403305354	0.7019508290257971	0.05998295699442613
Reanalysis	0.5	Amazon	pr_era	-0.30621045050938955	0.9023548100120338	-0.01637906459510852	0.5961443595026442	-1.2085652605214232
Reanalysis	0.5	Congo	pr_era	-0.971489787816258	0.9703555491127688	0.07987604579522523	-0.0011342387034892765	-1.9418453369290267
Reanalysis	0.5	SEA	pr_era	1.4475273929152206	1.8042578705637191	0.06037347402901107	3.25178526347894	-0.3567304776484985
Reanalysis	0.5	Tropics	pr_era	0.3577690701187698	0.7959462450816035	0.012252191272507791	1.1537153152003734	-0.4381771749628337
Reanalysis	1.0	Amazon	pr_era	1.4015994826949405	2.297471803651405	0.037116698384009265	3.6990712863463453	-0.8958723209564643
Reanalysis	1.0	Amazon	pr_jra	0.3066482873185599	2.4560103523791437	-0.18213150237886871	2.7626586396977038	-2.1493620650605836
Reanalysis	1.0	Amazon	pr_merra	-1.7616881296566516	6.048615176746462	-0.4615246868211067	4.28692704708981	-7.810303306403114
Reanalysis	1.0	Amazon	pr_noaa	1.6616899035882349	1.6501410831291334	0.03619763492831623	3.3118309867173683	0.011548820459101439
Reanalysis	1.0	Congo	pr_era	-4.573762211328971	2.431649569953449	-0.44171000549316897	-2.1421126413755216	-7.00541178128242
Reanalysis	1.0	Congo	pr_jra	7.088187757449229	3.0265049274217253	0.2758542098796698	10.114692684870954	4.061682830027504
Reanalysis	1.0	Congo	pr_merra	1.0075366387681604	12.986329902980607	-0.7161682019191017	13.993866541748767	-11.978793264212447
Reanalysis	1.0	Congo	pr_noaa	1.9503291018405164	2.64798464669714	0.0342707239525847	4.598313748537656	-0.6976555448566235
Reanalysis	1.0	SEA	pr_era	-0.09299787900926997	4.539056213098937	0.01641724735770919	4.446058334089667	-4.632054092108207
Reanalysis	1.0	SEA	pr_jra	-0.8642995700717826	3.7812721909529663	0.3221646307971389	2.9169726208811837	-4.645571761024749
Reanalysis	1.0	SEA	pr_merra	21.072858934813354	16.68941549394918	0.9782495970224995	37.76227442876254	4.383443440864173
Reanalysis	1.0	SEA	pr_noaa	-3.6137833506706065	1.8435146351838965	-0.21856215691782951	-1.77026871548671	-5.4572979858545025
Reanalysis	1.0	Tropics	pr_era	0.9542164091942641	2.3243266229874218	-0.015141312443465135	3.2785430321816857	-1.3701102137931578
Reanalysis	1.0	Tropics	pr_jra	0.7121096738806018	1.585919811422405	0.0023836029438388893	2.2980294853030068	-0.8738101375418031
Reanalysis	1.0	Tropics	pr_merra	2.113396840141898	6.0007470035692885	-0.23425383392073212	8.114143843711187	-3.8873501634273904
Reanalysis	1.0	Tropics	pr_noaa	0.18248146364260376	0.9588367194066374	-0.021449357297549994	1.1413181830492412	-0.7763552557640336
Reanalysis	2.0	Amazon	pr_era	14.820885941392362	7.488743713677475	0.5967726488413012	22.309629655069838	7.332142227714887
Reanalysis	2.0	Amazon	pr_jra	3.4290289182542515	7.1744455489051715	0.039475146751850834	10.603474467159423	-3.74541663065092
Reanalysis	2.0	Amazon	pr_merra	3.696611864621446	13.199846217596097	-1.051058909479826	16.896458082217542	-9.503234352974651
Reanalysis	2.0	Amazon	pr_noaa	18.809045886978026	8.130483434767456	0.18737285113216956	26.939529321745482	10.67856245221057
Reanalysis	2.0	Congo	pr_era	3.5304943449057604	3.5481143705115357	0.5679222853015357	7.078608715417296	-0.017620025605775247
Reanalysis	2.0	Congo	pr_jra	-1.205936638397683	4.021834432582672	-0.2717400909020672	2.815897794184989	-5.227771070980355
Reanalysis	2.0	Congo	pr_merra	42.06937993312306	41.62802211501357	0.4211131177636016	83.69740204813664	0.4413578181094877
Reanalysis	2.0	Congo	pr_noaa	9.49484010216005	5.882968064575092	0.122057436473465	15.377808166735141	3.6118720375849573
Reanalysis	2.0	SEA	pr_era	-0.9288836171752417	5.798680040556717	0.17897877907682078	4.869796423381476	-6.727563657731959
Reanalysis	2.0	SEA	pr_jra	5.9731697410850915	7.027071642963432	0.33513444775881734	13.000241384048524	-1.0539019018783407
Reanalysis	2.0	SEA	pr_merra	-2.658296394681784	11.632705265260432	-0.18807422903707743	8.974408870578648	-14.291001659942216
Reanalysis	2.0	SEA	pr_noaa	-4.821000807098879	2.4917711095643558	-0.04334263555113727	-2.3292296975345232	-7.312771916663235
Reanalysis	2.0	Tropics	pr_era	8.161806517700112	4.415295881438066	0.28039106388347623	12.577102399138179	3.7465106362620464
Reanalysis	2.0	Tropics	pr_jra	0.805742575524001	3.92239658303939	-0.04983479121952271	4.728139158563391	-3.1166540075153892
Reanalysis	2.0	Tropics	pr_merra	7.2137087898913315	9.953045351071918	-0.5124993029530732	17.16675414096325	-2.739336561180586
Reanalysis	2.0	Tropics	pr_noaa	9.50956324572843	4.037484293867239	0.06611374567558095	13.547047539595669	5.4720789518611905
Satellite	0.05	Amazon	pr_chirps	-0.05309287991044108	0.03224610552231951	-0.004960893254009771	-0.020846774388121568	-0.08533898543276058
Satellite	0.05	Amazon	pr_per_ccs	0.08466271414672648	0.06806548805841386	-0.005094229825253878	0.15272820220514033	0.016597226088312614
Satellite	0.05	Amazon	pr_per_ccscdr	0.04619050746862322	0.06810015492266766	-0.0034585928446749445	0.11429066239129088	-0.02190964745404444
Satellite	0.05	Amazon	pr_per_now	0.03507032202805716	0.04248796549202502	0.0003605640704750567	0.07755828752008218	-0.007417643463967859
Satellite	0.05	Congo	pr_chirps	0.0528333366864505	0.025518976325386935	0.005039804638818625	0.07835231301183744	0.027314360361063567
Satellite	0.05	Congo	pr_per_ccs	-0.18578274216436685	0.09994224794461525	-0.015928050395734097	-0.08584049421975161	-0.2857249901089821
Satellite	0.05	Congo	pr_per_ccscdr	-0.08661541340707772	0.0692330660402947	-0.0053203669524905	-0.017382347366783027	-0.1558484794473724
Satellite	0.05	Congo	pr_per_now	0.008768961475390016	0.04503781121096691	-0.002604612114516732	0.053806772686356925	-0.03626884973557689
Satellite	0.05	SEA	pr_chirps	-0.22808137873450599	0.05120845844316448	-0.010249849440370256	-0.1768729202913415	-0.2792898371776705
Satellite	0.05	SEA	pr_per_ccs	-0.15956836868594557	0.07712748139172211	-0.014895839767031847	-0.08244088729422346	-0.2366958500776677
Satellite	0.05	SEA	pr_per_ccscdr	-0.2473925693567276	0.09831613893797661	-0.0036984290158603933	-0.149076430418751	-0.34570870829470424
Satellite	0.05	SEA	pr_per_now	0.04276438997319428	0.049052387887044656	-0.00383576600967059	0.09181677786023894	-0.006287997913850374
Satellite	0.05	Tropics	pr_chirps	-0.0478907070933953	0.022719793529959023	-0.002993626644884448	-0.02517091356343628	-0.07061050062335433
Satellite	0.05	Tropics	pr_per_ccs	-0.035415813463170624	0.039286744281352405	-0.00828437272259678	0.003870930818181781	-0.07470255774452303
Satellite	0.05	Tropics	pr_per_ccscdr	-0.05991502843960616	0.04179700596115544	-0.00349997863289272	-0.01811802247845072	-0.1017120344007616
Satellite	0.05	Tropics	pr_per_now	0.03805250368021258	0.02411323262444434	-0.002790565358504692	0.062165736304656924	0.013939271055768244
Satellite	0.1	Amazon	pr_chirps	-0.19095049537701111	0.10774294776900804	-0.013591452082081757	-0.08320754760800307	-0.29869344314601914
Satellite	0.1	Amazon	pr_gpm	-0.26236982224946503	0.10539551747585892	-0.022534804025359064	-0.15697430477360613	-0.36776533972532394
Satellite	0.1	Amazon	pr_per_ccs	-0.1897423668302198	0.18420877365641644	-0.016131834715676484	-0.005533593173803364	-0.37395114048663625
Satellite	0.1	Amazon	pr_per_ccscdr	-0.09086645677275139	0.17989856849128605	-0.012717482834173711	0.08903211171853466	-0.27076502526403745
Satellite	0.1	Amazon	pr_per_now	-0.04289834733592766	0.12084815172538788	-0.005412625460203877	0.07794980438946023	-0.16374649906131553
Satellite	0.1	Congo	pr_chirps	0.06078425236135521	0.08925854358079317	0.012163588101435988	0.15004279594214837	-0.028474291219437967
Satellite	0.1	Congo	pr_gpm	-0.017437160547030442	0.10688192594062608	-0.007061079728063262	0.08944476539359564	-0.12431908648765652
Satellite	0.1	Congo	pr_per_ccs	-0.3271697675549421	0.26772726124903945	-0.06653992987528316	-0.05944250630590264	-0.5948970288039815
Satellite	0.1	Congo	pr_per_ccscdr	-0.1074751065019783	0.17814997306038308	-0.0239056836768144	0.07067486655840478	-0.2856250795623614
Satellite	0.1	Congo	pr_per_now	0.025943210713960777	0.13049273729922814	0.00550925084596348	0.1564359480131889	-0.10454952658526737
Satellite	0.1	SEA	pr_chirps	-0.47246443966797624	0.16441712238002204	-0.02525555482579791	-0.3080473172879542	-0.6368815620479983
Satellite	0.1	SEA	pr_gpm	-0.36983689866938557	0.14228355510506469	-0.008230439134111447	-0.2275533435643209	-0.5121204537744503
Satellite	0.1	SEA	pr_per_ccs	0.06874904702992657	0.229515407641709	-0.029774490058800923	0.29826445467163554	-0.16076636061178243
Satellite	0.1	SEA	pr_per_ccscdr	-0.5773720964419108	0.295737928712094	-0.0396958278106542	-0.2816341677298168	-0.8731100251540047
Satellite	0.1	SEA	pr_per_now	0.15515131886815545	0.14681146007325838	-0.012193985936809777	0.3019627789414138	0.00833985879489707
Satellite	0.1	Tropics	pr_chirps	-0.04977433402719827	0.07717782319242072	-0.008032441168120644	0.027403489165222457	-0.126952157219619
Satellite	0.1	Tropics	pr_gpm	-0.26280868207648234	0.06349864117884126	-0.01166846892495214	-0.1993100408976411	-0.3263073232553236
Satellite	0.1	Tropics	pr_per_ccs	-0.11554178484935435	0.11004922115827392	-0.02531607563078678	-0.005492563691080421	-0.22559100600762827
Satellite	0.1	Tropics	pr_per_ccscdr	-0.21014255782230404	0.11811092205610824	-0.019782444922997848	-0.0920316357661958	-0.32825347987841225
Satellite	0.1	Tropics	pr_per_now	0.03796422839188975	0.07051926645055481	-0.006313211064204014	0.10848349484244457	-0.03255503805866506
Satellite	0.25	Amazon	pr_chirps	-0.19385345471816362	0.37555477364993406	-0.04319223659053143	0.18170131893177044	-0.5694082283680977
Satellite	0.25	Amazon	pr_cmorph	-0.7243867402472975	0.3590989107148584	0.01484712851628532	-0.36528782953243916	-1.083485650962156
Satellite	0.25	Amazon	pr_gpm	-1.7505956241532938	0.4690963790965003	-0.09757529367882113	-1.2814992450567935	-2.219692003249794
Satellite	0.25	Amazon	pr_per_ccs	0.6318891025444396	0.597096877043944	0.013723528492878532	1.2289859795883835	0.034792225500495655
Satellite	0.25	Amazon	pr_per_ccscdr	-0.1256160437476318	0.5262402771432249	-0.020374863421139332	0.40062423339559305	-0.6518563208908567
Satellite	0.25	Amazon	pr_per_cdr	-0.683982428767257	0.27809857370956553	-0.033605214567807545	-0.4058838550576915	-0.9620810024768225
Satellite	0.25	Amazon	pr_per_now	-0.09279819764083334	0.44027617064758606	5.300305813039246e-05	0.3474779730067527	-0.5330743682884194
Satellite	0.25	Amazon	pr_per_per	-0.4288839144796721	0.26017786342597	-0.0024393466302815915	-0.16870605105370212	-0.689061777905642
Satellite	0.25	Amazon	pr_trmm	-0.5150405572557011	0.32376299824213667	-0.009978127753620522	-0.1912775590135644	-0.8388035554978377
Satellite	0.25	Congo	pr_chirps	0.8991655752569386	0.2719911167161547	0.04458040627886489	1.1711566919730934	0.6271744585407839
Satellite	0.25	Congo	pr_cmorph	-0.2512430116579657	0.48306399686586793	0.002614906265830827	0.23182098520790223	-0.7343070085238337
Satellite	0.25	Congo	pr_gpm	-0.19504121125181761	0.47523662975939157	0.07398988087352325	0.28019541850757396	-0.6702778410112091
Satellite	0.25	Congo	pr_per_ccs	0.5663430335604109	0.8935203120308085	0.04631408525563537	1.4598633455912196	-0.32717727847039757
Satellite	0.25	Congo	pr_per_ccscdr	0.2614952439267374	0.5722917323581572	0.026382131037990638	0.8337869762848946	-0.3107964884314198
Satellite	0.25	Congo	pr_per_cdr	0.20871913573383963	0.23605229052935314	0.026707122442968155	0.44477142626319277	-0.027333154795513515
Satellite	0.25	Congo	pr_per_now	0.8293938989896574	0.5029399956275746	0.02932890658416928	1.332333894617232	0.3264539033620828
Satellite	0.25	Congo	pr_per_per	0.21500349388872253	0.49545753630856065	0.05896614488525806	0.7104610301972831	-0.2804540424198381
Satellite	0.25	Congo	pr_trmm	0.7049916978305419	0.3641923745490742	0.05691718082809623	1.0691840723796162	0.3407993232814677
Satellite	0.25	SEA	pr_chirps	-1.3711972538374948	0.46942633842270465	-0.042165152763837636	-0.9017709154147902	-1.8406235922601994
Satellite	0.25	SEA	pr_cmorph	-0.5353442073226913	0.5101632099684866	0.024465286702787813	-0.02518099735420465	-1.0455074172911778
Satellite	0.25	SEA	pr_gpm	-0.5478133893403832	0.5484005943295656	-0.030182656961699757	0.0005872049891824105	-1.0962139836699487
Satellite	0.25	SEA	pr_per_ccs	1.3545733546575642	0.8243690628626362	0.017233245030837476	2.1789424175202003	0.530204291794928
Satellite	0.25	SEA	pr_per_ccscdr	1.2290717356762	1.090517053598964	0.04916417063550299	2.319588789275164	0.1385546820772361
Satellite	0.25	SEA	pr_per_cdr	0.18689291582021608	0.3576926564031979	-0.04598010694975539	0.544585572223414	-0.17079974058298183
Satellite	0.25	SEA	pr_per_now	0.7738255225591779	0.6620178883043216	0.007283684055035445	1.4358434108634994	0.11180763425485629
Satellite	0.25	SEA	pr_per_per	0.6867346819011118	0.33069590360588647	0.014105827097378391	1.0174305855069983	0.3560387782952253
Satellite	0.25	SEA	pr_trmm	-0.15760480550823	0.3427840725982471	-0.007639080404262982	0.1851792670900171	-0.5003888781064771
Satellite	0.25	Tropics	pr_chirps	-0.3192874581767273	0.2533025625484029	-0.020327328685648134	-0.06598489562832444	-0.5725900207251302
Satellite	0.25	Tropics	pr_cmorph	-0.33408111006923985	0.2233011442239675	0.02195590573373035	-0.11077996584527236	-0.5573822542932073
Satellite	0.25	Tropics	pr_gpm	-0.8556030547308492	0.2583898272913768	-0.04417626395034491	-0.5972132274394724	-1.113992882022226
Satellite	0.25	Tropics	pr_per_ccs	0.751580157178831	0.36015931241491583	0.026351493224367684	1.1117394695937468	0.39142084476391514
Satellite	0.25	Tropics	pr_per_ccscdr	0.33422808094288087	0.3888394628709239	0.010124325195274205	0.7230675438138048	-0.054611381928043046
Satellite	0.25	Tropics	pr_per_cdr	-0.04681624278422646	0.15639602741045516	-0.021267738345326356	0.1095797846262287	-0.20321227019468163
Satellite	0.25	Tropics	pr_per_now	0.2879650809612952	0.27642373414374255	0.008991939204429988	0.5643888151050378	0.011541346817552645
Satellite	0.25	Tropics	pr_per_per	0.08400230491733134	0.16294091833515084	0.02090578184542442	0.2469432232524822	-0.0789386134178195
Satellite	0.25	Tropics	pr_trmm	-0.07679542292114351	0.17840533876019718	-0.004613743393247615	0.10160991583905367	-0.2552007616813407
Satellite	0.5	Amazon	pr_chirps	-2.010512010571713	1.252462806050154	-0.0627934559668242	-0.7580492045215592	-3.262974816621867
Satellite	0.5	Amazon	pr_cmorph	-2.9017079501824736	1.1087133466472125	-0.07224271536889884	-1.792994603535261	-4.010421296829686
Satellite	0.5	Amazon	pr_gpcp	-0.8765630261923979	1.0121223730274587	-0.14613491538962747	0.13555934683506077	-1.8886853992198565
Satellite	0.5	Amazon	pr_gpm	-3.868995077105201	1.2084825537894979	-0.264202497281415	-2.660512523315703	-5.077477630894698
Satellite	0.5	Amazon	pr_per_ccs	-1.2879959755637507	1.3421610943545408	-0.06156806375929663	0.05416511879079011	-2.6301570699182912
Satellite	0.5	Amazon	pr_per_ccscdr	-1.7939589587139635	1.3458864045563845	-0.12587074151734612	-0.44807255415757896	-3.1398453632703482
Satellite	0.5	Amazon	pr_per_cdr	-2.0882278604040585	0.7667017063032995	-0.05119903975979223	-1.321526154100759	-2.8549295667073578
Satellite	0.5	Amazon	pr_per_now	-1.6317240794499246	1.1882840794001992	-0.04043893150694078	-0.4434400000497254	-2.820008158850124
Satellite	0.5	Amazon	pr_per_per	-2.3953352266202836	0.9105627485275276	-0.10395565471808685	-1.484772478092756	-3.3058979751478113
Satellite	0.5	Amazon	pr_trmm	-2.34991173729524	1.196334591342232	-0.07396674466664035	-1.153577145953008	-3.546246328637472
Satellite	0.5	Congo	pr_chirps	0.4018836780574678	0.8087996283057529	0.03389654027434846	1.2106833063632207	-0.40691595024828514
Satellite	0.5	Congo	pr_cmorph	1.6790677325679944	1.9423130200828727	0.023549934737193287	3.6213807526508672	-0.2632452875148783
Satellite	0.5	Congo	pr_gpcp	-0.12509283741982413	0.7944034819329177	-0.08133810595944015	0.6693106445130935	-0.9194963193527418
Satellite	0.5	Congo	pr_gpm	-1.4701417380374024	1.4500951763996832	-0.16335940964521017	-0.02004656163771923	-2.9202369144370857
Satellite	0.5	Congo	pr_per_ccs	0.790057356017562	2.2854335543269744	-0.21558519299604714	3.0754909103445365	-1.4953761983094123
Satellite	0.5	Congo	pr_per_ccscdr	0.16165400708536562	1.4935027938142769	-0.11773911292538411	1.6551568008996425	-1.3318487867289113
Satellite	0.5	Congo	pr_per_cdr	0.5344548031560302	0.5742103905896939	0.020573877182917897	1.1086651937457241	-0.0397555874336637
Satellite	0.5	Congo	pr_per_now	1.7367460912483164	1.4348786469888968	0.0364963775450196	3.171624738237213	0.3018674442594196
Satellite	0.5	Congo	pr_per_per	0.7916862053349246	1.5969525736742105	0.05752716857857785	2.3886387790091352	-0.8052663683392859
Satellite	0.5	Congo	pr_trmm	0.18362125556140826	1.2383890313447121	-0.021179019470388687	1.4220102869061204	-1.0547677757833038
Satellite	0.5	SEA	pr_chirps	-3.030618937041875	1.3121979228240106	-0.21350491203457408	-1.7184210142178642	-4.342816859865885
Satellite	0.5	SEA	pr_cmorph	-0.6268135963490955	1.5470614156694211	0.035941459906514706	0.9202478193203256	-2.1738750120185166
Satellite	0.5	SEA	pr_gpcp	-0.09599471908724465	0.7434694593452159	-0.11979131599329984	0.6474747402579712	-0.8394641784324606
Satellite	0.5	SEA	pr_gpm	-0.22636835233536917	1.2012977260304147	-0.0165152341129507	0.9749293736950455	-1.427666078365784
Satellite	0.5	SEA	pr_per_ccs	1.9377384684507402	1.9292485052693016	-0.17214529074476445	3.8669869737200417	0.008489963181438576
Satellite	0.5	SEA	pr_per_ccscdr	1.7683314170751214	2.350375145851133	-0.2616778206032487	4.1187065629262545	-0.5820437287760116
Satellite	0.5	SEA	pr_per_cdr	1.5321587136367902	1.1633219636090446	-0.13484112818031035	2.695480677245835	0.36883675002774563
Satellite	0.5	SEA	pr_per_now	0.9589122244763053	1.5504404124607825	-0.1343790672987254	2.5093526369370878	-0.5915281879844771
Satellite	0.5	SEA	pr_per_per	-0.0818577753235576	1.1592909624948244	-0.09531595452509097	1.0774331871712668	-1.241148737818382
Satellite	0.5	SEA	pr_trmm	-2.4113698154245706	1.0892496443812933	-0.1397526982726845	-1.3221201710432773	-3.500619459805864
Satellite	0.5	Tropics	pr_chirps	-1.520009504385309	0.6973463674128738	-0.06184261249553095	-0.8226631369724352	-2.217355871798183
Satellite	0.5	Tropics	pr_cmorph	-0.6000124578965652	0.744438917289652	-0.027541989617545073	0.14442645939308674	-1.344451375186217
Satellite	0.5	Tropics	pr_gpcp	0.02302074737148228	0.47909211943727414	-0.0529955937490847	0.5021128668087564	-0.45607137206579185
Satellite	0.5	Tropics	pr_gpm	-1.8024524119523575	0.6449201602222374	-0.12724033140740354	-1.15753225173012	-2.447372572174595
Satellite	0.5	Tropics	pr_per_ccs	0.19892945511943905	0.9213188633901233	-0.12235427848368406	1.1202483185095624	-0.7223894082706842
Satellite	0.5	Tropics	pr_per_ccscdr	0.0988648598357746	0.9046289229166603	-0.13874140130529178	1.0034937827524348	-0.8057640630808857
Satellite	0.5	Tropics	pr_per_cdr	-0.11033499518664415	0.47783098893415255	-0.03798174067908238	0.3674959937475084	-0.5881659841207967
Satellite	0.5	Tropics	pr_per_now	0.1965643889488917	0.7377696397911588	-0.060085070857763864	0.9343340287400506	-0.5412052508422671
Satellite	0.5	Tropics	pr_per_per	-0.6431699132401024	0.5628670901864324	-0.050644693540759254	-0.08030282305366998	-1.2060370034265349
Satellite	0.5	Tropics	pr_trmm	-1.707468827413305	0.6079422469654336	-0.07514813995427178	-1.0995265804478713	-2.315411074378739
Satellite	1.0	Amazon	pr_chirps	2.0319962799829976	4.677023035216271	-0.04798156086020027	6.709019315199269	-2.6450267552332734
Satellite	1.0	Amazon	pr_cmorph	0.7277091298514106	2.979637473378972	0.10955778874785396	3.7073466032303823	-2.2519283435275614
Satellite	1.0	Amazon	pr_gpcp	4.2553488876402925	3.9347401828867348	0.06120327983496375	8.190089070527026	0.32060870475355774
Satellite	1.0	Amazon	pr_gpm	-2.624114677075378	3.5192291379430864	-0.13970299182692536	0.8951144608677084	-6.143343815018465
Satellite	1.0	Amazon	pr_per_ccs	-2.9499038490940896	3.3758905821672514	-0.23128269665827866	0.4259867330731617	-6.325794431261341
Satellite	1.0	Amazon	pr_per_ccscdr	-3.884417450234126	3.5414782573180608	-0.17769564123152295	-0.3429391929160652	-7.425895707552186
Satellite	1.0	Amazon	pr_per_cdr	-1.5903504713615975	2.0297302006255094	-0.013376102104417921	0.4393797292639119	-3.6200806719871066
Satellite	1.0	Amazon	pr_per_now	-3.450296404139928	3.2029998496840864	-0.1585409798527864	-0.24729655445584164	-6.653296253824014
Satellite	1.0	Amazon	pr_per_per	-1.7294274986253542	2.0234864499851404	-0.1587613618621012	0.2940589513597862	-3.7529139486104945
Satellite	1.0	Amazon	pr_trmm	0.25960773837440804	3.2287765746378354	-0.04762535665950464	3.4883843130122436	-2.969168836263427
Satellite	1.0	Congo	pr_chirps	0.13936872249120943	1.8578755820364887	-0.04129190816765627	1.9972443045276982	-1.7185068595452793
Satellite	1.0	Congo	pr_cmorph	3.09053646935382	6.035009563919328	0.06929919342485032	9.125546033273148	-2.9444730945655078
Satellite	1.0	Congo	pr_gpcp	-2.0853791786057823	2.513223884754667	-0.001716144412193749	0.4278447061488846	-4.598603063360449
Satellite	1.0	Congo	pr_gpm	-2.0089469747957818	4.496524778848483	0.041408726947287026	2.487577804052701	-6.505471753644264
Satellite	1.0	Congo	pr_per_ccs	7.648798789856651	4.981726418949386	0.14466482248621443	12.630525208806038	2.667072370907265
Satellite	1.0	Congo	pr_per_ccscdr	3.384468257906439	3.234457848817486	-0.0703868979812609	6.618926106723925	0.1500104090889529
Satellite	1.0	Congo	pr_per_cdr	-0.053024362552731824	1.4335535435930917	-0.01376809540002106	1.38052918104036	-1.4865779061458235
Satellite	1.0	Congo	pr_per_now	7.614204853827559	3.6546929181638292	0.04354410602718691	11.268897771991387	3.9595119356637296
Satellite	1.0	Congo	pr_per_per	6.170771657215672	4.758262427931568	0.8389444708753185	10.92903408514724	1.4125092292841046
Satellite	1.0	Congo	pr_trmm	1.9470400441144993	3.3414430817377183	0.18254626437071717	5.288483125852218	-1.394403037623219
Satellite	1.0	SEA	pr_chirps	-4.161371025079823	3.371267236567721	-0.2191113475428603	-0.7901037885121016	-7.532638261647543
Satellite	1.0	SEA	pr_cmorph	-2.725993563717885	4.851597309202344	0.0015743708220515413	2.1256037454844585	-7.577590872920229
Satellite	1.0	SEA	pr_gpcp	-4.263395794534531	2.674412261705593	-0.07280744212704325	-1.5889835328289377	-6.937808056240124
Satellite	1.0	SEA	pr_gpm	-1.0197722167847663	4.539028120001087	0.16392147802625656	3.519255903216321	-5.558800336785854
Satellite	1.0	SEA	pr_per_ccs	1.6623352117969385	3.2013407691072673	-0.26171248860741453	4.863675980904206	-1.5390055573103287
Satellite	1.0	SEA	pr_per_ccscdr	-1.181398479970143	4.2975794965689555	-0.3335055499474221	3.1161810165988126	-5.478977976539099
Satellite	1.0	SEA	pr_per_cdr	-7.882936559842401	2.720534513023889	-0.32852817644569343	-5.162402046818512	-10.60347107286629
Satellite	1.0	SEA	pr_per_now	-4.541080993838597	3.708060923126508	-0.26155231239816523	-0.8330200707120894	-8.249141916965105
Satellite	1.0	SEA	pr_per_per	-1.1216676686419227	2.5052032757786424	-0.06756971257447622	1.3835356071367197	-3.626870944420565
Satellite	1.0	SEA	pr_trmm	-5.445043049155232	3.0138874243550093	-0.0828713169949992	-2.4311556248002226	-8.458930473510241
Satellite	1.0	Tropics	pr_chirps	-0.41130120780957674	2.273529459560623	-0.0974612767415268	1.862228251751046	-2.6848306673701994
Satellite	1.0	Tropics	pr_cmorph	0.1666145124992717	2.143799327999579	0.10044284287572158	2.3104138404988506	-1.9771848155003073
Satellite	1.0	Tropics	pr_gpcp	0.6700581831511129	1.8052831298251002	0.011144778720119462	2.475341312976213	-1.1352249466739872
Satellite	1.0	Tropics	pr_gpm	-1.7539704558417044	2.091517944409779	0.006221883061617939	0.3375474885680745	-3.845488400251483
Satellite	1.0	Tropics	pr_per_ccs	0.3477175614422468	1.8617361131501096	-0.06262776220795621	2.2094536745923565	-1.5140185517078628
Satellite	1.0	Tropics	pr_per_ccscdr	-1.687645604114717	1.941891227686298	-0.12806871687206547	0.2542456235715811	-3.629536831801015
Satellite	1.0	Tropics	pr_per_cdr	-2.580791357806383	1.144235967819239	-0.10656696923606235	-1.4365553899871437	-3.725027325625622
Satellite	1.0	Tropics	pr_per_now	-1.5480887831362207	1.8213712356351017	-0.11765246241541633	0.27328245249888106	-3.3694600187713224
Satellite	1.0	Tropics	pr_per_per	0.22469171269696378	1.3750321863879085	0.01806913400757322	1.5997238990848723	-1.1503404736909446
Satellite	1.0	Tropics	pr_trmm	-2.0774179655653566	1.741047074007776	-0.04141590317218069	-0.3363708915575807	-3.8184650395731325
Satellite	2.0	Amazon	pr_chirps	-18.281129586275895	13.46205797656182	-0.8735054264617276	-4.819071609714076	-31.743187562837715
Satellite	2.0	Amazon	pr_cmorph	-5.401210500807928	5.134812780151519	-0.8337726500493927	-0.26639772065640965	-10.536023280959448
Satellite	2.0	Amazon	pr_gpcp	1.5544000395892092	8.452422036054804	-0.11452673759721815	10.006822075644013	-6.898021996465594
Satellite	2.0	Amazon	pr_gpm	3.6839618627448614	5.249868611034221	-0.26450211345192565	8.933830473779082	-1.5659067482893594
Satellite	2.0	Amazon	pr_per_ccs	-1.3060868338756244	4.006056484452967	-0.2842716646349781	2.6999696505773425	-5.312143318328591
Satellite	2.0	Amazon	pr_per_ccscdr	6.983581464612409	4.632270199564416	0.2488824904343356	11.615851664176825	2.3513112650479933
Satellite	2.0	Amazon	pr_per_cdr	0.94212976761289	2.5659448468806003	-0.3560069008092692	3.5080746144934905	-1.6238150792677102
Satellite	2.0	Amazon	pr_per_now	7.63102979826338	5.7838923756373894	-0.12366055008297087	13.41492217390077	1.8471374226259902
Satellite	2.0	Amazon	pr_per_per	4.073571008383994	5.31306479361712	0.06686836546600765	9.386635802001114	-1.239493785233126
Satellite	2.0	Amazon	pr_trmm	1.0297352002760969	3.9116722894586817	-0.2972218276193309	4.941407489734779	-2.8819370891825846
Satellite	2.0	Congo	pr_chirps	-3.9306679281543473	3.81468201918882	-0.07052067937250191	-0.11598590896552707	-7.7453499473431675
Satellite	2.0	Congo	pr_cmorph	1.6717715228611645	3.4419314722473153	0.5846671706281075	5.11370299510848	-1.7701599493861508
Satellite	2.0	Congo	pr_gpcp	-7.25395723268331	4.222751670168707	-0.5423530390851022	-3.031205562514603	-11.476708902852018
Satellite	2.0	Congo	pr_gpm	3.7140159723116444	4.61969186760864	-0.11058800088368644	8.333707839920283	-0.9056758952969952
Satellite	2.0	Congo	pr_per_ccs	-14.630863419995514	7.534505037927131	-1.0377677783363908	-7.096358382068383	-22.165368457922646
Satellite	2.0	Congo	pr_per_ccscdr	-10.395899843802328	7.032260577886661	-0.12441084157238719	-3.3636392659156664	-17.42816042168899
Satellite	2.0	Congo	pr_per_cdr	-4.172039358298219	4.276597544771396	-0.18890335193472982	0.10455818647317638	-8.448636903069616
Satellite	2.0	Congo	pr_per_now	-9.671552075294912	4.654193100539443	-0.5322158368576633	-5.017358974755469	-14.325745175834355
Satellite	2.0	Congo	pr_per_per	-4.014585929537308	4.496761565822181	-0.15347846173052956	0.4821756362848735	-8.51134749535949
Satellite	2.0	Congo	pr_trmm	-3.6603592619757137	7.026963412114625	-0.1629730367170079	3.3666041501389117	-10.687322674090339
Satellite	2.0	SEA	pr_chirps	-11.667593365823913	5.324937703963846	-0.6488068461333691	-6.342655661860068	-16.99253106978776
Satellite	2.0	SEA	pr_cmorph	-5.556431040165097	4.603187578286382	-0.10768493256240223	-0.9532434618787153	-10.159618618451479
Satellite	2.0	SEA	pr_gpcp	0.46440701608051216	3.3733611372477355	-0.38250745597830443	3.8377681533282475	-2.9089541211672234
Satellite	2.0	SEA	pr_gpm	-14.7288763952433	6.829639194609069	-0.4012439987107842	-7.899237200634232	-21.55851558985237
Satellite	2.0	SEA	pr_per_ccs	-7.767725919094119	6.788264329026169	-0.14434493773003995	-0.9794615900679497	-14.555990248120288
Satellite	2.0	SEA	pr_per_ccscdr	-11.554450890891067	8.30899667877769	-0.8792489256820373	-3.2454542121133763	-19.863447569668757
Satellite	2.0	SEA	pr_per_cdr	-4.333171744229842	2.931986493931685	-0.4828081798553502	-1.4011852502981572	-7.265158238161527
Satellite	2.0	SEA	pr_per_now	-11.781417852795766	5.38159893477515	-0.6638100505565588	-6.399818918020616	-17.163016787570918
Satellite	2.0	SEA	pr_per_per	-0.5230149707753979	3.499261042606406	-0.17062487041025115	2.9762460718310084	-4.022276013381804
Satellite	2.0	SEA	pr_trmm	-8.932146084299509	6.6793573857642885	-0.6093258092180754	-2.2527886985352206	-15.611503470063798
Satellite	2.0	Tropics	pr_chirps	-11.606352530514346	6.224413671693246	-0.6589324790334226	-5.3819388588211	-17.83076620220759
Satellite	2.0	Tropics	pr_cmorph	-5.335370716334925	3.5325988174734158	-0.09190711596009885	-1.8027718988615091	-8.86796953380834
Satellite	2.0	Tropics	pr_gpcp	1.0987705288987384	4.068723733715239	-0.11408389667166169	5.167494262613977	-2.969953204816501
Satellite	2.0	Tropics	pr_gpm	-3.169496942145796	3.667568378068319	-0.25128106809246076	0.4980714359225229	-6.837065320214116
Satellite	2.0	Tropics	pr_per_ccs	-6.835269010156276	3.4443160679434546	-0.2809972751569665	-3.3909529422128215	-10.27958507809973
Satellite	2.0	Tropics	pr_per_ccscdr	-2.1826000259025213	3.4705695192483588	-0.12441084157238719	1.2879694933458374	-5.65316954515088
Satellite	2.0	Tropics	pr_per_cdr	-0.532910186917461	1.7858280918552172	-0.295535329841248	1.2529179049377563	-2.318738278772678
Satellite	2.0	Tropics	pr_per_now	-3.9066351340109318	3.995432390589653	-0.32306265491447517	0.0887972565787214	-7.902067524600585
Satellite	2.0	Tropics	pr_per_per	1.1105940586972536	2.910384211718809	-0.23469152222818418	4.020978270416062	-1.7997901530215552
Satellite	2.0	Tropics	pr_trmm	-4.365542381219004	3.825957035168892	-0.25032150148650684	-0.5395853460501123	-8.191499416387897
Station	0.25	Amazon	pr_gpcc	-1.2985976743811278	0.48300176366593234	-0.09412508421765993	-0.8155959107151955	-1.7815994380470601
Station	0.25	Congo	pr_gpcc	-0.10957218884889358	0.30039117986291347	0.0	0.1908189910140199	-0.40996336871180705
Station	0.25	SEA	pr_gpcc	0.0465399699466436	0.3315805303046662	-0.007084931663419036	0.37812050025130983	-0.2850405603580226
Station	0.25	Tropics	pr_gpcc	-0.4129566755645025	0.21112602789091958	-0.0002617706214140493	-0.2018306476735829	-0.624082703455422
Station	0.5	Amazon	pr_cpc	1.2532802771600116	1.315531313694942	-0.0018572642597970157	2.5688115908549536	-0.06225103653493047
Station	0.5	Amazon	pr_cru	0.008057511131976251	0.7384491192112855	0.0	0.7465066303432618	-0.7303916080793093
Station	0.5	Amazon	pr_gpcc	-1.0571389228563035	1.601662825424726	-0.23932909165718666	0.5445239025684225	-2.6588017482810296
Station	0.5	Amazon	pr_udel	-0.6140686559689543	0.7969281959413619	0.03208062836547433	0.18285953997240756	-1.4109968519103162
Station	0.5	Congo	pr_cpc	-3.4018649312945866	2.3951076910320124	-0.05158267545896893	-1.0067572402625742	-5.796972622326599
Station	0.5	Congo	pr_cru	-0.16028601655776464	0.4620799350722921	0.0	0.30179391851452747	-0.6223659516300568
Station	0.5	Congo	pr_gpcc	-0.2757849229568217	1.050109035618447	0.0	0.7743241126616254	-1.3258939585752687
Station	0.5	Congo	pr_udel	0.822184579767655	0.7775762923072199	0.052985361424497016	1.5997608720748748	0.0446082874604351
Station	0.5	SEA	pr_cpc	0.009857269518293962	1.1308809513152864	-0.10133381099785245	1.1407382208335803	-1.1210236817969925
Station	0.5	SEA	pr_cru	0.058431922831948	0.24270396381899972	0.0	0.3011358866509477	-0.18427204098705172
Station	0.5	SEA	pr_gpcc	-2.423074132619554	1.1218497186638674	-0.1115821314428391	-1.3012244139556868	-3.5449238512834214
Station	0.5	SEA	pr_udel	0.08076345242874314	0.7762471069104482	-0.014347794502749426	0.8570105593391913	-0.695483654481705
Station	0.5	Tropics	pr_cpc	0.2157139532121584	0.7629045375529661	-0.013726932877968442	0.9786184907651244	-0.5471905843408077
Station	0.5	Tropics	pr_cru	-0.21268340167270092	0.3332372991197749	0.0	0.12055389744707398	-0.5459207007924758
Station	0.5	Tropics	pr_gpcc	-1.2867433910475148	0.7428591931605073	-0.036942438293773916	-0.5438841978870075	-2.029602584208022
Station	0.5	Tropics	pr_udel	-0.07297113170868746	0.4404887164469104	0.045390457361054896	0.36751758473822294	-0.5134598481555979
Station	1.0	Amazon	pr_cpc	6.022567631846853	5.352254282017644	0.2654911369440355	11.374821913864498	0.6703133498292084
Station	1.0	Amazon	pr_cru	5.199472269416124	2.891974619865319	0.061981537610501444	8.091446889281443	2.3074976495508053
Station	1.0	Amazon	pr_gpcc	5.578231625981426	5.251525755957131	-0.14599815212001943	10.829757381938556	0.32670587002429574
Station	1.0	Amazon	pr_udel	1.7566318937803587	2.658943835184467	0.05067406821191249	4.415575728964826	-0.9023119414041085
Station	1.0	Congo	pr_cpc	3.1856454346770664	5.9126039010010905	0.060508937734529214	9.098249335678156	-2.726958466324024
Station	1.0	Congo	pr_cru	-2.5801582209896043	1.3797602683749046	-0.03365496089502526	-1.2003979526146997	-3.959918489364509
Station	1.0	Congo	pr_gpcc	1.1045174644772509	3.050771293230508	0.01521794721386643	4.155288757707758	-1.9462538287532571
Station	1.0	Congo	pr_udel	3.741665776998977	3.905190632891787	0.21131117766913138	7.6468564098907645	-0.16352485589281018
Station	1.0	SEA	pr_cpc	-1.0084324463819543	4.886053249031816	-0.03562958025212626	3.8776208026498615	-5.8944856954137705
Station	1.0	SEA	pr_cru	-0.08967296147999584	1.1952303743245611	0.005896527633664164	1.1055574128445653	-1.284903335804557
Station	1.0	SEA	pr_gpcc	-2.0964130483257386	5.429125636572999	-0.1777225742112346	3.33271258824726	-7.525538684898738
Station	1.0	SEA	pr_udel	3.9288665888066188	2.9186377679301327	-0.07053685447112738	6.847504356736751	1.010228820876486
Station	1.0	Tropics	pr_cpc	3.204965270340146	2.7248672618882916	0.13606938693938647	5.9298325322284375	0.48009800845185424
Station	1.0	Tropics	pr_cru	1.4531039459485735	1.2127649521624564	0.014737750344579172	2.6658688981110297	0.24033899378611712
Station	1.0	Tropics	pr_gpcc	0.8031963746739628	2.6283307628519625	0.0	3.4315271375259253	-1.8251343881779998
Station	1.0	Tropics	pr_udel	2.1993602086287782	1.5453240091395466	0.08203972428256513	3.7446842177683246	0.6540361994892316
Station	2.0	Amazon	pr_cpc	27.151348347725758	19.53080167429509	-0.05992012192397491	46.68215002202085	7.620546673430667
Station	2.0	Amazon	pr_cru	17.330156117988068	9.495289707260625	0.22010603196299167	26.825445825248693	7.834866410727443
Station	2.0	Amazon	pr_gpcc	-3.5280443537055786	10.907112062883416	-0.2465442669780132	7.379067709177837	-14.435156416588994
Station	2.0	Amazon	pr_udel	23.76920069831859	11.578960309889297	0.08141802752069535	35.34816100820788	12.190240388429292
Station	2.0	Congo	pr_cpc	-38.466113461576576	28.112191978909493	-0.5545796542432638	-10.353921482667083	-66.57830544048608
Station	2.0	Congo	pr_cru	-7.737811255903199	5.674581211494664	-0.6253610269319114	-2.0632300444085345	-13.412392467397863
Station	2.0	Congo	pr_gpcc	-7.800334995618852	5.313096089556885	0.0	-2.4872389060619664	-13.113431085175737
Station	2.0	Congo	pr_udel	10.649524211402435	5.4881370069415265	0.9928473205341906	16.13766121834396	5.161387204460908
Station	2.0	SEA	pr_cpc	-11.745477879981346	6.5140190101501005	-0.8097493935976795	-5.231458869831245	-18.259496890131445
Station	2.0	SEA	pr_cru	-2.763498118476629	2.2601833241654647	0.03138457704352127	-0.5033147943111644	-5.0236814426420935
Station	2.0	SEA	pr_gpcc	1.5064796339555677	4.913960343131951	0.18743749244508515	6.4204399770875185	-3.407480709176383
Station	2.0	SEA	pr_udel	0.08474908747753351	8.67446975831334	0.6564233102660035	8.759218845790873	-8.589720670835806
Station	2.0	Tropics	pr_cpc	3.481641827459936	10.360382042884178	-0.5787900959067085	13.842023870344114	-6.878740215424242
Station	2.0	Tropics	pr_cru	5.992612619719031	4.5935636525365995	0.0	10.586176272255631	1.3990489671824315
Station	2.0	Tropics	pr_gpcc	-0.5998645367490805	5.256949719091597	0.14735177925773757	4.657085182342517	-5.856814255840677
Station	2.0	Tropics	pr_udel	13.177678238464173	6.17686171031204	0.31128556226181964	19.354539948776214	7.000816528152133
