# Supplementary material for: Tropical deforestation causes large reductions in observed precipitation
Source: Nature. 2023 Mar 1;615(7951):270–5. doi: 10.1038/s41586-022-05690-1 (PMC9995269; doi:10.1038/s41586-022-05690-1)
Supplement: Supplementary file 9 — Source Data Extended Data Fig. 3 [file 41586_2022_5690_MOESM9_ESM.csv]

Cat	Type	Region	mean	sem	median	ci68_hi	ci68_lo
Reanalysis	03_17_3yr_3x3	Amazon	11.725597719034885	4.896297560536076	0.15594731931340894	16.62189527957096	6.82930015849881
Reanalysis	03_17_3yr_3x3	Congo	11.777105087331227	10.38328498486076	0.15818298329369013	22.160390072191987	1.3938201024704675
Reanalysis	03_17_3yr_3x3	SEA	-1.7029485357039669	4.583757676478916	-0.05120855274952453	2.880809140774949	-6.2867062121828825
Reanalysis	03_17_3yr_3x3	Tropics	6.73025655822193	3.2749503308122168	0.04603193581701552	10.005206889034147	3.455306227409713
Reanalysis	03_17_3yr_5x5	Amazon	9.42041744035321	5.379430567766687	0.06724381909608974	14.799848008119898	4.040986872586523
Reanalysis	03_17_3yr_5x5	Congo	22.439746126733194	13.536472495122576	0.651834379556732	35.97621862185577	8.903273631610618
Reanalysis	03_17_3yr_5x5	SEA	3.121818937813607	4.669428207193939	-0.04783294582277929	7.791247145007546	-1.5476092693803323
Reanalysis	03_17_3yr_5x5	Tropics	6.893207352451822	3.6100970410936783	0.06788750852830776	10.5033043935455	3.2831103113581435
Reanalysis	03_17_5yr_3x3	Amazon	10.18889315281152	4.654155968232153	0.0825560479133767	14.843049121043673	5.534737184579367
Reanalysis	03_17_5yr_3x3	Congo	13.472194435447797	10.570815937492966	0.19893288433944395	24.043010372940763	2.9013784979548305
Reanalysis	03_17_5yr_3x3	SEA	-0.6064496698439084	3.7322253001077326	0.0012223843257842633	3.125775630263824	-4.338674969951641
Reanalysis	03_17_5yr_3x3	Tropics	6.419454625696035	3.0619292930679896	0.039475146751850834	9.481383918764024	3.357525332628046
Reanalysis	03_17_5yr_5x5	Amazon	9.941111270987093	4.87354136502518	0.06975453052025324	14.814652636012273	5.067569905961913
Reanalysis	03_17_5yr_5x5	Congo	21.85290261644662	12.491359442981178	0.9806963772326329	34.3442620594278	9.361543173465442
Reanalysis	03_17_5yr_5x5	SEA	3.237821857155687	4.085498498171471	0.10887201008067954	7.323320355327158	-0.8476766410157834
Reanalysis	03_17_5yr_5x5	Tropics	6.9163116246544405	3.311399594643886	0.07915945712561946	10.227711219298326	3.6049120300105546
Reanalysis	03_20_3yr_3x3	Amazon	-4.899906808715814	6.725318573261525	0.023121500303723824	1.825411764545711	-11.625225381977339
Reanalysis	03_20_3yr_3x3	Congo	6.823117103672279	7.669948402296367	0.07895939964990262	14.493065505968644	-0.846831298624088
Reanalysis	03_20_3yr_3x3	SEA	-3.3833854848635143	3.821888697086638	-0.05649471541009468	0.43850321222312383	-7.205274181950152
Reanalysis	03_20_3yr_3x3	Tropics	-1.115256050700385	3.6961486738615497	0.024495104072675182	2.580892623161165	-4.8114047245619345
Reanalysis	03_20_5yr_3x3	Amazon	-1.6173232856661346	5.6136126059346125	-0.07221356539282706	3.996289320268478	-7.230935891600748
Reanalysis	03_20_5yr_3x3	Congo	5.739816561937208	8.74608633174585	-0.02163420426434928	14.485902893683058	-3.0062697698086422
Reanalysis	03_20_5yr_3x3	SEA	-2.5245479409877114	3.2188044077760276	0.0561593819606566	0.6942564667883162	-5.7433523487637395
Reanalysis	03_20_5yr_3x3	Tropics	0.11359224697185578	3.244458235703927	-0.0431443694962225	3.358050482675783	-3.130865988732071
Satellite	03_17_3yr_3x3	Amazon	-1.6207229591757053	2.6647311431484564	-0.36622417868617374	1.044008183972751	-4.285454102324161
Satellite	03_17_3yr_3x3	Congo	-6.553678325027703	1.5056071279182448	-0.5553762346503242	-5.048071197109458	-8.059285452945948
Satellite	03_17_3yr_3x3	SEA	-10.646687425652292	2.4564391304655517	-0.43854208290957053	-8.190248295186741	-13.103126556117843
Satellite	03_17_3yr_3x3	Tropics	-4.978974454785393	1.5693419584373152	-0.3893523702942341	-3.4096324963480784	-6.548316413222708
Satellite	03_17_3yr_5x5	Amazon	0.5823971149045708	2.514950503174424	-0.31576287913322354	3.097347618078995	-1.9325533882698533
Satellite	03_17_3yr_5x5	Congo	-17.946577130821133	3.5854826500175503	-0.8503340632970229	-14.361094480803583	-21.532059780838683
Satellite	03_17_3yr_5x5	SEA	-6.784464680494514	2.3247216789950294	-0.5251588718925289	-4.4597430014994845	-9.109186359489543
Satellite	03_17_3yr_5x5	Tropics	-4.174512144239235	1.4895726463188508	-0.37138332889269493	-2.684939497920384	-5.664084790558086
Satellite	03_17_5yr_3x3	Amazon	0.09099822205233925	2.0730087516365336	-0.23454591419920656	2.1640069736888727	-1.9820105295841943
Satellite	03_17_5yr_3x3	Congo	-5.234413755456885	1.679828468057013	-0.20681243249551562	-3.5545852873998713	-6.914242223513898
Satellite	03_17_5yr_3x3	SEA	-7.638042124723751	1.776461753345634	-0.4778573399549464	-5.861580371378117	-9.414503878069384
Satellite	03_17_5yr_3x3	Tropics	-3.572481233960527	1.2141177888341064	-0.25279903340058046	-2.358363445126421	-4.786599022794634
Satellite	03_17_5yr_5x5	Amazon	-4.2566383682836575	2.253739307008102	-0.4371039754451903	-2.0028990612755555	-6.5103776752917595
Satellite	03_17_5yr_5x5	Congo	-14.632917014738686	3.265361385177318	-1.059288200179277	-11.367555629561368	-17.898278399916002
Satellite	03_17_5yr_5x5	SEA	-6.24991774922468	1.763158229372881	-0.48302432598818623	-4.486759519851798	-8.013075978597561
Satellite	03_17_5yr_5x5	Tropics	-6.209668368994197	1.289186953921329	-0.4424152755311717	-4.920481415072867	-7.498855322915526
Satellite	03_20_3yr_3x3	Amazon	-4.5251004842802205	2.9721743478077225	-0.1679448909387093	-1.552926136472498	-7.4972748320879425
Satellite	03_20_3yr_3x3	Congo	1.1988080026752868	4.5028261649790196	-0.5952992759345233	5.701634167654307	-3.304018162303733
Satellite	03_20_3yr_3x3	SEA	-5.082710102220234	2.159677118376718	0.06581663465820636	-2.9230329838435156	-7.242387220596951
Satellite	03_20_3yr_3x3	Tropics	-2.017734669491843	1.7422530950657467	-0.16867778292978927	-0.27548157442609655	-3.75998776455759
Satellite	03_20_5yr_3x3	Amazon	-0.6346583705986999	2.4484011417537332	0.00035311502122905203	1.8137427711550334	-3.083059512352433
Satellite	03_20_5yr_3x3	Congo	-1.1572853678175725	3.3719103364131846	-0.22941474095718956	2.2146249685956123	-4.529195704230757
Satellite	03_20_5yr_3x3	SEA	-9.681276312868018	2.166742809157629	-0.13354457801049957	-7.514533503710389	-11.848019122025647
Satellite	03_20_5yr_3x3	Tropics	-2.089653954033234	1.4473648618165111	-0.07345013821716842	-0.6422890922167228	-3.537018815849745
Station	03_17_3yr_3x3	Amazon	8.558242882170427	7.901586061118537	0.08357709935584115	16.459828943288965	0.6566568210518904
Station	03_17_3yr_3x3	Congo	-10.546605952701087	7.802379602307553	0.0	-2.744226350393534	-18.34898555500864
Station	03_17_3yr_3x3	SEA	-3.0018300697849885	4.01594878413422	0.1580939415969364	1.0141187143492312	-7.017778853919208
Station	03_17_3yr_3x3	Tropics	1.6998997138058818	4.0408581975507545	0.0890442196730328	5.740757911356637	-2.3409584837448727
Station	03_17_3yr_5x5	Amazon	-2.6642645109969347	6.975647961673867	-0.1647648402045841	4.311383450676932	-9.639912472670801
Station	03_17_3yr_5x5	Congo	0.2258597274960157	10.198372268623732	0.14456578951935464	10.424231996119747	-9.972512541127717
Station	03_17_3yr_5x5	SEA	-2.0857642647999244	8.29715471243022	0.3371655036662955	6.211390447630296	-10.382918977230144
Station	03_17_3yr_5x5	Tropics	-2.575197880040005	4.307204041456231	0.113214095505554	1.7320061614162259	-6.8824019214962355
Station	03_17_5yr_3x3	Amazon	16.18066520258171	6.731744847771888	0.07841988713974173	22.9124100503536	9.448920354809822
Station	03_17_5yr_3x3	Congo	-11.064875539495906	7.588426140487106	-0.0008310765252914355	-3.476449399008801	-18.653301679983013
Station	03_17_5yr_3x3	SEA	-3.558781195121369	2.8504796407754074	0.07600245006633106	-0.7083015543459616	-6.409260835896776
Station	03_17_5yr_3x3	Tropics	5.288289807945337	3.517305180526551	0.038256453159669204	8.805594988471888	1.7709846274187862
Station	03_17_5yr_5x5	Amazon	6.851880265732094	5.644496132229345	0.007473331479738717	12.496376397961438	1.2073841335027486
Station	03_17_5yr_5x5	Congo	-5.637380259383487	9.805855793040424	0.10908316983897622	4.168475533656936	-15.443236052423911
Station	03_17_5yr_5x5	SEA	-4.262797795262445	6.083159239708187	0.001942752744577617	1.8203614444457417	-10.345957034970631
Station	03_17_5yr_5x5	Tropics	0.6580714900610362	3.6307713007237394	0.058883648597887306	4.288842790784775	-2.972699810662703
Station	03_20_3yr_3x3	Amazon	-1.6722811684440826	7.528971236919294	0.4320862900395947	5.856690068475212	-9.201252405363377
Station	03_20_3yr_3x3	Congo	-21.71504257062446	10.681973518699523	-0.04292129198564199	-11.033069051924935	-32.397016089323984
Station	03_20_3yr_3x3	SEA	-4.830775156884258	5.080818350650014	0.33804047782785646	0.2500431937657561	-9.91159350753427
Station	03_20_3yr_3x3	Tropics	-3.979677620375847	4.313654281025749	0.17981486181700057	0.33397666064990217	-8.293331901401595
Station	03_20_5yr_3x3	Amazon	-4.096641037189238	6.149350153520773	0.1521562774743231	2.0527091163315347	-10.245991190710011
Station	03_20_5yr_3x3	Congo	-22.406095336426553	10.070430492850319	-0.21939206356171342	-12.335664843576234	-32.47652582927687
Station	03_20_5yr_3x3	SEA	-6.999601658025041	3.488760391931521	0.004846201035905546	-3.5108412660935198	-10.488362049956562
Station	03_20_5yr_3x3	Tropics	-6.834585472485869	3.5549936198581022	0.005318053598272126	-3.2795918526277665	-10.389579092343972
