# Supplementary material for: Tropical deforestation causes large reductions in observed precipitation
Source: Nature. 2023 Mar 1;615(7951):270–5. doi: 10.1038/s41586-022-05690-1 (PMC9995269; doi:10.1038/s41586-022-05690-1)
Supplement: Supplementary file 10 — Source Data Extended Data Fig. 4 [file 41586_2022_5690_MOESM10_ESM.csv]

Pixel	P	Res
def	1.1	0.05
def	-31.1	0.05
def	-29.0	0.05
def	-35.3	0.05
def	-6.0	0.05
def	-12.8	0.05
def	-5.3	0.05
def	6.3	0.05
def	-2.5	0.05
def	16.1	0.05
def	-20.4	0.05
def	-15.8	0.05
def	-9.2	0.05
def	3.8	0.05
def	3.2	0.05
def	-33.6	0.05
def	-18.2	0.05
def	-6.3	0.05
def	18.2	0.05
def	4.0	0.05
def	-19.6	0.05
def	-8.7	0.05
def	-16.8	0.05
def	17.8	0.05
def	3.6	0.05
def	-9.1	0.05
def	-0.9	0.05
def	-18.6	0.05
def	-8.3	0.05
def	-6.9	0.05
def	-19.0	0.05
def	-17.6	0.05
def	-2.4	0.05
def	48.7	0.05
def	16.5	0.05
def	8.3	0.05
def	-6.7	0.05
def	11.2	0.05
def	4.5	0.05
def	-7.2	0.05
def	5.8	0.05
def	27.7	0.05
def	16.3	0.05
def	-11.3	0.05
def	8.4	0.05
def	8.5	0.05
def	-32.2	0.05
def	0.3	0.05
def	-29.4	0.05
def	-5.0	0.05
def	-54.6	0.05
def	-16.0	0.05
def	9.9	0.05
def	7.5	0.05
def	21.5	0.05
def	0.9	0.05
def	-10.8	0.05
def	-34.8	0.05
def	3.7	0.05
def	36.5	0.05
def	5.8	0.05
def	-1.3	0.05
def	19.5	0.05
def	-38.4	0.05
def	-3.2	0.05
def	-12.0	0.05
def	-14.3	0.05
def	-22.4	0.05
def	-0.6	0.05
def	-20.7	0.05
def	-12.4	0.05
def	-34.7	0.05
def	-12.5	0.05
def	-15.4	0.05
def	8.5	0.05
def	-7.5	0.05
def	29.4	0.05
def	18.3	0.05
def	4.8	0.05
def	-0.1	0.05
def	-12.6	0.05
def	-9.1	0.05
def	-10.5	0.05
def	-0.7	0.05
def	11.3	0.05
def	-20.8	0.05
def	-21.9	0.05
def	42.2	0.05
def	15.8	0.05
def	-8.7	0.05
def	10.5	0.05
def	-41.0	0.05
def	-32.5	0.05
def	-7.1	0.05
def	2.3	0.05
def	27.0	0.05
def	-7.6	0.05
def	-22.4	0.05
def	-0.6	0.05
def	-10.9	0.05
def	22.5	0.05
def	-21.5	0.05
def	7.2	0.05
def	-3.4	0.05
def	-8.3	0.05
def	-4.3	0.05
def	12.2	0.05
def	-6.9	0.05
def	6.7	0.05
def	-5.1	0.05
def	-15.5	0.05
def	-5.4	0.05
def	-3.2	0.05
def	-7.1	0.05
def	5.5	0.05
def	-15.2	0.05
def	22.4	0.05
def	24.9	0.05
def	7.8	0.05
def	-18.1	0.05
def	-4.8	0.05
def	2.9	0.05
def	8.5	0.05
def	-48.6	0.05
def	6.6	0.05
def	-18.9	0.05
def	-1.4	0.05
def	-0.7	0.05
def	-5.6	0.05
def	-3.2	0.05
def	-11.4	0.05
def	24.3	0.05
def	9.5	0.05
def	-4.3	0.05
def	5.3	0.05
def	-11.4	0.05
def	-1.5	0.05
def	4.4	0.05
def	4.1	0.05
def	-12.9	0.05
def	-32.9	0.05
def	46.8	0.05
def	-17.1	0.05
def	46.4	0.05
def	-3.7	0.05
def	-14.0	0.05
def	20.3	0.05
def	-19.3	0.05
def	30.1	0.05
def	30.0	0.05
def	-13.3	0.05
def	22.6	0.05
def	-7.8	0.05
def	17.9	0.05
def	-1.7	0.05
def	27.5	0.05
def	-13.4	0.05
def	8.0	0.05
def	-17.3	0.05
def	20.5	0.05
def	-5.6	0.05
def	-15.4	0.05
def	25.3	0.05
def	-31.0	0.05
def	-3.7	0.05
def	-17.2	0.05
def	8.4	0.05
def	11.9	0.05
def	23.9	0.05
def	-7.1	0.05
def	32.2	0.05
def	-3.1	0.05
def	34.0	0.05
def	-5.3	0.05
def	-27.4	0.05
def	-12.1	0.05
def	-3.0	0.05
def	13.0	0.05
def	-18.5	0.05
def	-1.5	0.05
def	-1.3	0.05
def	36.9	0.05
def	23.9	0.05
def	35.7	0.05
def	-47.1	0.05
def	15.3	0.05
def	-26.0	0.05
def	-5.6	0.05
def	-16.7	0.05
def	-16.1	0.05
def	-6.9	0.05
def	13.8	0.05
def	-3.2	0.05
def	-8.2	0.05
def	16.9	0.05
def	-22.8	0.05
def	23.1	0.05
def	17.0	0.05
def	-23.1	0.05
def	5.6	0.05
def	20.7	0.05
def	-5.8	0.05
def	22.7	0.05
def	-1.2	0.05
def	6.5	0.05
def	-35.4	0.05
def	-1.2	0.05
def	17.7	0.05
def	-0.7	0.05
def	5.7	0.05
def	-10.8	0.05
def	-4.4	0.05
def	-10.8	0.05
def	-22.6	0.05
def	18.9	0.05
def	3.8	0.05
def	-2.1	0.05
def	-11.4	0.05
def	0.6	0.05
def	-16.0	0.05
def	-4.5	0.05
def	21.1	0.05
def	-43.0	0.05
def	-16.7	0.05
def	-45.0	0.05
def	2.5	0.05
def	6.9	0.05
def	-1.0	0.05
def	15.9	0.05
def	-13.7	0.05
def	-42.3	0.05
def	-37.2	0.05
def	2.3	0.05
def	-25.8	0.05
def	23.8	0.05
def	-19.3	0.05
def	-15.8	0.05
def	10.0	0.05
def	17.3	0.05
def	-1.4	0.05
def	5.2	0.05
def	0.5	0.05
def	-6.1	0.05
def	5.8	0.05
def	37.5	0.05
def	6.1	0.05
def	24.2	0.05
def	32.2	0.05
def	-21.7	0.05
def	28.1	0.05
def	-28.5	0.05
def	68.1	0.05
def	-2.3	0.05
def	-21.9	0.05
def	-18.9	0.05
def	7.2	0.05
def	-11.7	0.05
def	17.1	0.05
def	31.4	0.05
def	-15.0	0.05
def	-5.2	0.05
def	14.0	0.05
def	-8.0	0.05
def	11.3	0.05
def	48.5	0.05
def	75.9	0.05
def	14.4	0.05
def	24.9	0.05
def	10.8	0.05
def	-6.6	0.05
def	8.4	0.05
def	14.7	0.05
def	14.7	0.05
def	7.1	0.05
def	8.2	0.05
def	-30.7	0.05
def	15.3	0.05
def	9.1	0.05
def	15.6	0.05
def	40.3	0.05
def	-10.2	0.05
def	-25.1	0.05
def	-0.7	0.05
def	20.0	0.05
def	23.6	0.05
def	3.3	0.05
def	11.3	0.05
def	-15.6	0.05
def	-6.7	0.05
def	-27.3	0.05
def	-10.9	0.05
def	34.2	0.05
def	19.8	0.05
def	45.6	0.05
def	-11.7	0.05
def	-5.2	0.05
def	-4.9	0.05
def	11.7	0.05
def	-10.2	0.05
def	15.1	0.05
def	7.4	0.05
def	30.5	0.05
def	40.5	0.05
def	-1.9	0.05
def	17.6	0.05
def	20.9	0.05
def	18.0	0.05
def	-29.4	0.05
def	-8.7	0.05
def	1.5	0.05
def	12.9	0.05
def	-13.4	0.05
def	-51.2	0.05
def	24.3	0.05
def	13.1	0.05
def	-12.0	0.05
def	10.2	0.05
def	-3.5	0.05
def	-3.5	0.05
def	28.7	0.05
def	-7.8	0.05
def	8.9	0.05
def	0.5	0.05
def	6.8	0.05
def	13.5	0.05
def	-34.3	0.05
def	-6.9	0.05
def	11.3	0.05
def	14.9	0.05
def	-12.5	0.05
def	12.6	0.05
def	-6.2	0.05
def	-8.9	0.05
def	-16.6	0.05
def	14.7	0.05
def	-42.8	0.05
def	-13.1	0.05
def	-50.0	0.05
def	-35.1	0.05
def	34.4	0.05
def	-23.5	0.05
def	25.5	0.05
def	-25.2	0.05
def	-3.6	0.05
def	0.5	0.05
def	-41.8	0.05
def	-10.9	0.05
def	-11.8	0.05
def	1.5	0.05
def	2.3	0.05
def	-10.1	0.05
def	1.1	0.05
def	10.7	0.05
def	-28.2	0.05
def	-18.6	0.05
def	-22.0	0.05
def	14.3	0.05
def	-1.8	0.05
def	-4.7	0.05
def	-9.5	0.05
def	-8.8	0.05
def	101.7	0.05
def	-40.4	0.05
def	6.5	0.05
def	-10.8	0.05
def	-1.2	0.05
def	53.5	0.05
def	-19.4	0.05
def	-63.0	0.05
def	24.1	0.05
def	-28.1	0.05
def	-34.0	0.05
def	-33.7	0.05
def	-20.5	0.05
def	-11.8	0.05
def	-4.8	0.05
def	3.1	0.05
def	38.6	0.05
def	13.6	0.05
def	24.8	0.05
def	-35.4	0.05
def	2.4	0.05
def	-7.2	0.05
def	-20.5	0.05
def	-7.0	0.05
def	29.8	0.05
def	29.8	0.05
def	29.8	0.05
def	-4.1	0.05
def	39.9	0.05
def	26.5	0.05
def	16.6	0.05
def	3.1	0.05
def	-22.3	0.05
def	34.2	0.05
def	-17.2	0.05
def	10.9	0.05
def	-28.7	0.05
def	24.9	0.05
def	18.3	0.05
def	64.2	0.05
def	-7.4	0.05
def	12.0	0.05
def	11.2	0.05
def	2.2	0.05
def	38.7	0.05
def	48.5	0.05
def	35.5	0.05
def	37.3	0.05
def	15.6	0.05
def	3.6	0.05
def	-27.5	0.05
def	56.7	0.05
def	-7.9	0.05
def	-14.3	0.05
def	-17.3	0.05
def	-20.8	0.05
def	66.5	0.05
def	-3.5	0.05
def	-18.3	0.05
def	4.2	0.05
def	41.1	0.05
def	-2.7	0.05
def	-7.0	0.05
def	1.3	0.05
def	-31.5	0.05
def	-21.8	0.05
def	-7.1	0.05
def	3.6	0.05
def	7.1	0.05
def	11.0	0.05
def	-0.9	0.05
def	-3.8	0.05
def	-32.6	0.05
def	20.1	0.05
def	-1.0	0.05
def	-19.5	0.05
def	19.6	0.05
def	-11.8	0.05
def	-13.3	0.05
def	-9.6	0.05
def	-18.0	0.05
def	-17.4	0.05
def	5.4	0.05
def	19.8	0.05
def	-6.4	0.05
def	-27.4	0.05
def	9.1	0.05
def	9.9	0.05
def	4.7	0.05
def	-11.2	0.05
def	9.8	0.05
def	17.1	0.05
def	-16.4	0.05
def	40.5	0.05
def	-46.8	0.05
def	41.0	0.05
def	-8.8	0.05
def	26.5	0.05
def	7.9	0.05
def	-9.1	0.05
def	30.6	0.05
def	-20.5	0.05
def	1.6	0.05
def	18.5	0.05
def	31.0	0.05
def	1.8	0.05
def	5.2	0.05
def	-33.4	0.05
def	-5.2	0.05
def	-14.9	0.05
def	-0.7	0.05
def	21.9	0.05
def	-5.5	0.05
def	12.5	0.05
def	-16.6	0.05
def	-10.0	0.05
def	-22.9	0.05
def	-21.1	0.05
def	3.1	0.05
def	21.1	0.05
def	-0.8	0.05
def	-38.4	0.05
def	-4.7	0.05
def	-20.0	0.05
def	-1.2	0.05
def	15.5	0.05
def	8.4	0.05
def	-10.9	0.05
def	48.4	0.05
def	-19.7	0.05
def	14.4	0.05
def	16.0	0.05
def	16.0	0.05
def	0.8	0.05
def	-21.9	0.05
def	-59.5	0.05
def	-7.1	0.05
def	16.4	0.05
def	-52.9	0.05
def	-11.2	0.05
def	77.7	0.05
def	-66.4	0.05
def	-27.7	0.05
def	41.5	0.05
def	2.4	0.05
def	-7.2	0.05
def	9.9	0.05
def	-42.2	0.05
def	9.6	0.05
def	-5.1	0.05
def	2.8	0.05
def	-3.3	0.05
def	21.6	0.05
def	-3.3	0.05
def	-13.9	0.05
def	-41.5	0.05
def	-0.2	0.05
def	26.7	0.05
def	-12.6	0.05
def	-14.8	0.05
def	5.4	0.05
def	-15.3	0.05
def	-11.1	0.05
def	98.3	0.05
def	12.9	0.05
def	7.7	0.05
def	25.1	0.05
def	26.0	0.05
def	-5.6	0.05
def	5.7	0.05
def	7.4	0.05
def	47.8	0.05
def	13.4	0.05
def	-37.7	0.05
def	17.5	0.05
def	42.3	0.05
def	17.4	0.05
def	-40.7	0.05
def	19.6	0.05
def	-10.6	0.05
def	-2.3	0.05
def	18.7	0.05
def	-31.1	0.05
def	-2.0	0.05
def	-0.7	0.05
def	-20.7	0.05
def	-4.9	0.05
def	-1.7	0.05
def	-39.7	0.05
def	18.8	0.05
def	4.8	0.05
def	15.5	0.05
def	7.4	0.05
def	-34.3	0.05
def	22.0	0.05
def	-5.7	0.05
def	-16.7	0.05
def	-29.4	0.05
def	-11.0	0.05
def	9.5	0.05
def	-3.5	0.05
def	12.0	0.05
def	11.4	0.05
def	-6.9	0.05
def	16.4	0.05
def	-5.6	0.05
def	-4.6	0.05
def	81.4	0.05
def	24.1	0.05
def	-13.4	0.05
def	17.8	0.05
def	7.5	0.05
def	3.6	0.05
def	-21.4	0.05
def	22.7	0.05
def	-15.9	0.05
def	-8.5	0.05
def	20.3	0.05
def	28.5	0.05
def	-18.4	0.05
def	-3.0	0.05
def	10.2	0.05
def	31.5	0.05
def	-3.0	0.05
def	35.0	0.05
def	-6.0	0.05
def	-9.8	0.05
def	52.4	0.05
def	-5.7	0.05
def	24.0	0.05
def	49.7	0.05
def	-33.5	0.05
def	-3.9	0.05
def	-26.7	0.05
def	3.4	0.05
def	-2.2	0.05
def	-28.6	0.05
def	20.1	0.05
def	15.9	0.05
def	-30.0	0.05
def	-18.7	0.05
def	14.7	0.05
def	38.2	0.05
def	14.3	0.05
def	26.4	0.05
def	-49.4	0.05
def	0.2	0.05
def	17.8	0.05
def	-15.9	0.05
def	9.1	0.05
def	-1.4	0.05
def	12.2	0.05
def	19.4	0.05
def	-0.4	0.05
def	12.8	0.05
def	-22.1	0.05
def	-43.1	0.05
def	-5.5	0.05
def	-7.4	0.05
def	-12.3	0.05
def	25.8	0.05
def	-35.2	0.05
def	-4.1	0.05
def	-39.9	0.05
def	12.0	0.05
def	-0.3	0.05
def	25.0	0.05
def	-15.8	0.05
def	3.9	0.05
def	0.6	0.05
def	2.5	0.05
def	-9.6	0.05
def	7.0	0.05
def	-3.2	0.05
def	-7.9	0.05
def	34.6	0.05
def	8.9	0.05
def	3.2	0.05
def	-13.4	0.05
def	2.2	0.05
def	9.0	0.05
def	-7.2	0.05
def	-2.2	0.05
def	-25.2	0.05
def	10.0	0.05
def	-26.5	0.05
def	-42.3	0.05
def	3.5	0.05
def	18.1	0.05
def	-6.3	0.05
def	-53.6	0.05
def	2.4	0.05
def	47.3	0.05
def	38.0	0.05
def	19.1	0.05
def	1.3	0.05
def	35.1	0.05
def	-16.1	0.05
def	-42.6	0.05
def	13.0	0.05
def	-11.0	0.05
def	0.1	0.05
def	-3.0	0.05
def	22.1	0.05
def	-7.2	0.05
def	-8.9	0.05
def	0.0	0.05
def	13.2	0.05
def	-8.7	0.05
def	44.8	0.05
def	9.7	0.05
def	-30.8	0.05
def	53.2	0.05
def	33.9	0.05
def	12.3	0.05
def	0.2	0.05
def	-7.8	0.05
def	37.3	0.05
def	83.4	0.05
def	-8.4	0.05
def	1.9	0.05
def	-8.3	0.05
def	-17.3	0.05
def	-6.2	0.05
def	-2.2	0.05
def	-33.9	0.05
def	16.1	0.05
def	-0.9	0.05
def	15.2	0.05
def	11.8	0.05
def	-2.0	0.05
def	37.7	0.05
def	-31.6	0.05
def	-23.1	0.05
def	30.7	0.05
def	7.8	0.05
def	28.5	0.05
def	37.8	0.05
def	-2.5	0.05
def	-9.6	0.05
def	-16.4	0.05
def	8.7	0.05
def	-5.4	0.05
def	-12.0	0.05
def	-23.2	0.05
def	-21.9	0.05
def	-32.5	0.05
def	17.8	0.05
def	-14.2	0.05
def	34.3	0.05
def	4.1	0.05
def	-5.7	0.05
def	9.4	0.05
def	1.9	0.05
def	-25.7	0.05
def	-12.1	0.05
def	-2.0	0.05
def	-26.5	0.05
def	16.8	0.05
def	12.1	0.05
def	3.0	0.05
def	-5.4	0.05
def	-19.6	0.05
def	8.9	0.05
def	29.0	0.05
def	-1.3	0.05
def	14.5	0.05
def	-3.4	0.05
def	10.7	0.05
def	19.1	0.05
def	76.1	0.05
def	4.8	0.05
def	-0.4	0.05
def	-20.5	0.05
def	-35.8	0.05
def	-14.5	0.05
def	11.9	0.05
def	-33.9	0.05
def	-18.2	0.05
def	65.2	0.05
def	12.3	0.05
def	-17.9	0.05
def	5.7	0.05
def	-10.4	0.05
def	14.8	0.05
def	-70.4	0.05
def	56.0	0.05
def	17.1	0.05
def	-0.2	0.05
def	-7.0	0.05
def	21.1	0.05
def	13.5	0.05
def	2.3	0.05
def	-50.9	0.05
def	25.6	0.05
def	-2.2	0.05
def	20.8	0.05
def	-12.4	0.05
def	-24.2	0.05
def	16.4	0.05
def	-8.2	0.05
def	86.1	0.05
def	9.0	0.05
def	-20.5	0.05
def	25.6	0.05
def	23.2	0.05
def	2.5	0.05
def	-6.2	0.05
def	13.5	0.05
def	-22.3	0.05
def	-21.8	0.05
def	18.2	0.05
def	-1.2	0.05
def	13.5	0.05
def	-7.5	0.05
def	-11.1	0.05
def	11.3	0.05
def	0.2	0.05
def	-11.0	0.05
def	-15.6	0.05
def	-4.8	0.05
def	1.6	0.05
def	-9.9	0.05
def	-14.6	0.05
def	2.6	0.05
def	-2.3	0.05
def	13.6	0.05
def	-6.5	0.05
def	14.0	0.05
def	5.8	0.05
def	-31.4	0.05
def	2.0	0.05
def	-7.0	0.05
def	-32.2	0.05
def	-4.4	0.05
def	-0.6	0.05
def	31.2	0.05
def	38.5	0.05
def	11.0	0.05
def	-16.8	0.05
def	-65.3	0.05
def	10.2	0.05
def	35.8	0.05
def	18.4	0.05
def	4.0	0.05
def	39.0	0.05
def	-1.0	0.05
def	5.3	0.05
def	0.5	0.05
def	-16.6	0.05
def	18.0	0.05
def	17.8	0.05
def	-25.6	0.05
def	47.4	0.05
def	8.3	0.05
def	4.9	0.05
def	60.7	0.05
def	26.6	0.05
def	27.8	0.05
def	-7.7	0.05
def	-3.1	0.05
def	1.1	0.05
def	-53.2	0.05
def	32.2	0.05
def	0.3	0.05
def	-12.8	0.05
def	-4.9	0.05
def	12.0	0.05
def	-9.4	0.05
def	3.9	0.05
def	-8.7	0.05
def	5.5	0.05
def	20.5	0.05
def	-2.4	0.05
def	11.8	0.05
def	-39.0	0.05
def	-20.9	0.05
def	15.2	0.05
def	-11.3	0.05
def	-1.0	0.05
def	-37.1	0.05
def	28.3	0.05
def	36.9	0.05
def	-24.2	0.05
def	6.3	0.05
def	-19.5	0.05
def	-18.9	0.05
def	-15.3	0.05
def	17.4	0.05
def	-22.4	0.05
def	1.8	0.05
def	-1.4	0.05
def	-6.4	0.05
def	8.7	0.05
def	1.4	0.05
def	18.7	0.05
def	-16.1	0.05
def	16.1	0.05
def	38.1	0.05
def	-27.4	0.05
def	21.6	0.05
def	-61.1	0.05
def	-43.9	0.05
def	-34.4	0.05
def	-6.4	0.05
def	-7.9	0.05
def	-9.7	0.05
def	29.2	0.05
def	4.1	0.05
def	-19.7	0.05
def	-10.0	0.05
def	-23.7	0.05
def	33.6	0.05
def	-4.8	0.05
def	10.8	0.05
def	34.1	0.05
def	-29.0	0.05
def	-16.3	0.05
def	-6.2	0.05
def	0.2	0.05
def	-8.1	0.05
def	4.3	0.05
def	41.8	0.05
def	-14.6	0.05
def	5.8	0.05
def	8.1	0.05
def	19.0	0.05
def	43.3	0.05
def	99.3	0.05
def	4.6	0.05
def	38.8	0.05
def	-8.2	0.05
def	37.7	0.05
def	-7.5	0.05
def	7.5	0.05
def	1.8	0.05
def	7.1	0.05
def	-7.3	0.05
def	-9.3	0.05
def	18.9	0.05
def	-13.1	0.05
def	41.7	0.05
def	-21.9	0.05
def	-56.1	0.05
def	-2.1	0.05
def	-4.4	0.05
def	18.1	0.05
def	-43.7	0.05
def	13.6	0.05
def	-4.8	0.05
def	12.7	0.05
def	-15.4	0.05
def	3.6	0.05
def	-21.8	0.05
def	-30.8	0.05
def	21.0	0.05
def	33.5	0.05
def	8.1	0.05
def	6.3	0.05
def	7.1	0.05
def	48.1	0.05
def	7.0	0.05
def	5.7	0.05
def	-0.9	0.05
def	10.9	0.05
def	14.6	0.05
def	-0.8	0.05
def	6.8	0.05
def	8.7	0.05
def	9.3	0.05
def	-17.1	0.05
def	6.3	0.05
def	-3.7	0.05
def	1.0	0.05
def	10.1	0.05
def	-9.9	0.05
def	14.6	0.05
def	-19.6	0.05
def	13.6	0.05
def	-6.5	0.05
def	-1.9	0.05
def	36.6	0.05
def	-45.8	0.05
def	-4.3	0.05
def	-8.0	0.05
def	-10.3	0.05
def	5.4	0.05
def	-21.5	0.05
def	-2.3	0.05
def	12.8	0.05
def	21.2	0.05
def	-35.1	0.05
def	-23.6	0.05
def	-1.6	0.05
def	-3.9	0.05
def	-11.4	0.05
def	5.5	0.05
def	-23.1	0.05
def	-12.7	0.05
def	-7.8	0.05
def	42.8	0.05
def	-6.6	0.05
def	2.9	0.05
def	-25.6	0.05
def	-13.7	0.05
def	-37.7	0.05
def	-17.4	0.05
def	-48.2	0.05
def	3.9	0.05
def	37.4	0.05
def	23.0	0.05
def	-28.2	0.05
def	-7.3	0.05
def	8.8	0.05
def	43.3	0.05
def	18.1	0.05
def	8.1	0.05
def	-6.9	0.05
def	5.5	0.05
def	-17.4	0.05
def	-14.7	0.05
def	-34.1	0.05
def	12.1	0.05
def	3.0	0.05
def	34.5	0.05
def	25.7	0.05
def	3.7	0.05
def	-2.7	0.05
def	12.6	0.05
def	-33.2	0.05
def	4.6	0.05
def	15.3	0.05
def	-27.9	0.05
def	5.3	0.05
def	-17.4	0.05
def	-6.7	0.05
def	6.3	0.05
def	22.8	0.05
def	4.7	0.05
def	-44.2	0.05
def	3.2	0.05
def	-26.8	0.05
def	11.4	0.05
def	7.3	0.05
def	2.5	0.05
def	-5.8	0.05
def	-4.8	0.05
def	27.0	0.05
def	1.5	0.05
def	15.8	0.05
def	71.7	0.05
def	-25.0	0.05
def	12.3	0.05
def	42.0	0.05
def	-54.4	0.05
def	-28.8	0.05
def	-14.7	0.05
def	32.9	0.05
def	-9.6	0.05
def	52.5	0.05
def	-3.2	0.05
def	-27.8	0.05
def	-10.2	0.05
def	8.4	0.05
def	4.7	0.05
def	-9.0	0.05
def	-13.8	0.05
def	-15.0	0.05
def	11.8	0.05
def	-13.8	0.05
def	-34.3	0.05
def	-2.7	0.05
def	-2.8	0.05
def	-41.3	0.05
def	-5.3	0.05
def	5.9	0.05
def	-7.0	0.05
def	-4.5	0.05
def	32.7	0.05
def	-11.9	0.05
def	-18.9	0.05
def	14.1	0.05
def	-20.7	0.05
def	14.5	0.05
def	12.6	0.05
def	7.7	0.05
def	13.7	0.05
def	-26.8	0.05
def	20.9	0.05
def	-9.7	0.05
def	-20.8	0.05
def	16.6	0.05
def	-14.1	0.05
def	0.6	0.05
def	6.3	0.05
def	4.0	0.05
def	26.9	0.05
def	-1.0	0.05
def	-3.0	0.05
def	-38.5	0.05
def	-18.6	0.05
def	-33.9	0.05
def	25.7	0.05
def	-15.8	0.05
def	9.6	0.05
def	-7.1	0.05
def	-9.4	0.05
def	21.7	0.05
def	-16.5	0.05
def	-2.1	0.05
def	-22.6	0.05
def	-12.7	0.05
def	-24.0	0.05
def	0.6	0.05
def	-5.4	0.05
def	-21.8	0.05
def	-21.2	0.05
def	-6.0	0.05
def	-32.8	0.05
def	-6.3	0.05
def	66.6	0.05
def	-26.3	0.05
def	-9.9	0.05
def	-23.7	0.05
def	-18.1	0.05
def	-23.8	0.05
def	-20.5	0.05
def	-0.5	0.05
def	-2.6	0.05
def	10.4	0.05
def	34.0	0.05
def	-27.1	0.05
def	17.0	0.05
def	2.8	0.05
def	-3.7	0.05
def	-1.3	0.05
def	9.7	0.05
def	12.5	0.05
def	-4.8	0.05
def	-12.4	0.05
def	-10.5	0.05
def	42.8	0.05
def	74.8	0.05
def	103.6	0.05
def	33.9	0.05
def	-5.6	0.05
def	-8.3	0.05
def	-12.0	0.05
def	50.9	0.05
def	37.3	0.05
def	-8.0	0.05
def	5.0	0.05
def	9.4	0.05
def	-0.5	0.05
def	10.1	0.05
def	-11.7	0.05
def	29.0	0.05
def	3.7	0.05
def	-10.8	0.05
def	5.2	0.05
def	28.7	0.05
def	-4.5	0.05
def	-7.4	0.05
def	-24.5	0.05
def	26.1	0.05
def	-23.6	0.05
def	-31.8	0.05
def	-4.7	0.05
def	3.4	0.05
def	-28.8	0.05
def	7.1	0.05
def	41.4	0.05
def	13.5	0.05
def	16.1	0.05
def	-21.3	0.05
def	-48.7	0.05
def	6.2	0.05
def	-17.5	0.05
def	28.7	0.05
def	6.3	0.05
def	-40.1	0.05
def	-16.2	0.05
def	-8.1	0.05
def	5.6	0.05
def	-8.3	0.05
def	44.4	0.05
def	-1.4	0.05
def	-1.0	0.05
def	-4.8	0.05
def	4.2	0.05
def	-5.8	0.05
def	28.0	0.05
def	-48.0	0.05
def	23.2	0.05
def	-1.2	0.05
def	0.7	0.05
def	-22.1	0.05
def	2.2	0.05
def	-7.1	0.05
def	-2.3	0.05
def	37.9	0.05
def	4.3	0.05
def	-12.9	0.05
def	31.6	0.05
def	-10.8	0.05
def	36.2	0.05
def	-0.9	0.05
def	30.7	0.05
def	24.2	0.05
def	-10.7	0.05
def	-8.2	0.05
def	-27.6	0.05
def	-13.5	0.05
def	19.2	0.05
def	22.4	0.05
def	0.4	0.05
def	-33.5	0.05
def	-12.0	0.05
def	6.6	0.05
def	6.2	0.05
def	3.1	0.05
def	-24.3	0.05
def	1.4	0.05
def	13.2	0.05
def	32.5	0.05
def	-24.3	0.05
def	28.5	0.05
def	1.9	0.05
def	61.3	0.05
def	-26.4	0.05
def	11.4	0.05
def	13.5	0.05
def	0.8	0.05
def	18.8	0.05
def	-6.0	0.05
def	23.5	0.05
def	-36.3	0.05
def	28.5	0.05
def	2.5	0.05
def	29.5	0.05
def	-8.9	0.05
def	-13.1	0.05
def	-5.8	0.05
def	10.3	0.05
def	24.5	0.05
def	-36.2	0.05
def	5.1	0.05
def	-17.0	0.05
def	-20.4	0.05
def	10.3	0.05
def	-22.6	0.05
def	37.2	0.05
def	-27.6	0.05
def	-0.2	0.05
def	7.8	0.05
def	-1.5	0.05
def	-9.8	0.05
def	-31.4	0.05
def	33.6	0.05
def	-13.3	0.05
def	-19.3	0.05
def	-15.0	0.05
def	-19.5	0.05
def	37.1	0.05
def	46.5	0.05
def	-6.9	0.05
def	-26.1	0.05
def	15.9	0.05
def	-2.1	0.05
def	-18.1	0.05
def	17.9	0.05
def	17.9	0.05
def	-32.0	0.05
def	8.7	0.05
def	9.5	0.05
def	-13.9	0.05
def	15.1	0.05
def	-2.5	0.05
def	-29.9	0.05
def	13.5	0.05
def	-15.8	0.05
def	-0.3	0.05
def	-20.8	0.05
def	21.0	0.05
def	46.5	0.05
def	10.8	0.05
def	17.8	0.05
def	-4.8	0.05
def	3.9	0.05
def	42.4	0.05
def	-4.3	0.05
def	7.9	0.05
def	18.6	0.05
def	-22.3	0.05
def	25.0	0.05
def	11.3	0.05
def	12.4	0.05
def	-22.3	0.05
def	-13.9	0.05
def	33.6	0.05
def	-0.9	0.05
def	-3.1	0.05
def	26.3	0.05
def	-2.2	0.05
def	-29.5	0.05
def	41.5	0.05
def	3.6	0.05
def	-1.9	0.05
def	1.7	0.05
def	-65.5	0.05
def	-11.2	0.05
def	-4.8	0.05
def	-6.4	0.05
def	-66.5	0.05
def	4.0	0.05
def	0.1	0.05
def	-23.0	0.05
def	10.8	0.05
def	-30.7	0.05
def	-26.6	0.05
def	-2.6	0.05
def	2.8	0.05
def	-1.7	0.05
def	-14.2	0.05
def	-40.4	0.05
def	-0.3	0.05
def	35.9	0.05
def	-2.2	0.05
def	-9.2	0.05
def	4.1	0.05
def	41.1	0.05
def	6.8	0.05
def	27.1	0.05
def	18.1	0.05
def	117.1	0.05
def	-9.8	0.05
def	29.6	0.05
def	-21.9	0.05
def	-15.0	0.05
def	-27.4	0.05
def	-47.6	0.05
def	3.1	0.05
def	24.0	0.05
def	-9.4	0.05
def	6.6	0.05
def	6.7	0.05
def	0.9	0.05
def	-46.5	0.05
def	37.2	0.05
def	49.3	0.05
def	21.6	0.05
def	26.0	0.05
def	36.2	0.05
def	-15.8	0.05
def	-0.4	0.05
def	10.8	0.05
def	3.4	0.05
def	-32.2	0.05
def	-20.8	0.05
def	12.8	0.05
def	15.1	0.05
def	4.6	0.05
def	12.7	0.05
def	18.8	0.05
def	28.3	0.05
def	-16.0	0.05
def	-11.4	0.05
def	-9.7	0.05
def	-18.3	0.05
def	0.6	0.05
def	14.2	0.05
def	-10.2	0.05
def	17.3	0.05
def	4.5	0.05
def	-6.4	0.05
def	-31.5	0.05
def	14.9	0.05
def	-5.2	0.05
def	51.4	0.05
def	6.5	0.05
def	-8.6	0.05
def	-17.0	0.05
def	3.8	0.05
def	31.8	0.05
def	-4.7	0.05
def	48.7	0.05
def	-12.7	0.05
def	-15.9	0.05
def	-42.0	0.05
def	-16.9	0.05
def	8.5	0.05
def	19.0	0.05
def	10.7	0.05
def	19.4	0.05
def	2.8	0.05
def	-5.7	0.05
def	-4.5	0.05
def	15.1	0.05
def	-8.7	0.05
def	-16.1	0.05
def	18.1	0.05
def	-9.1	0.05
def	-14.2	0.05
def	-5.7	0.05
def	-20.1	0.05
def	-1.5	0.05
def	-28.8	0.05
def	-22.1	0.05
def	3.8	0.05
def	-31.2	0.05
def	5.4	0.05
def	17.3	0.05
def	-4.1	0.05
def	4.2	0.05
def	-0.6	0.05
def	15.8	0.05
def	1.4	0.05
def	-10.7	0.05
def	-6.1	0.05
def	-38.5	0.05
def	26.2	0.05
def	4.6	0.05
def	-12.1	0.05
def	-3.0	0.05
def	12.5	0.05
def	-27.2	0.05
def	17.9	0.05
def	-30.8	0.05
def	27.7	0.05
def	18.4	0.05
def	-8.0	0.05
def	-19.8	0.05
def	5.3	0.05
def	85.7	0.05
def	-48.8	0.05
def	-13.7	0.05
def	-7.4	0.05
def	2.3	0.05
def	34.8	0.05
def	4.1	0.05
def	3.4	0.05
def	39.1	0.05
def	1.6	0.05
def	37.6	0.05
def	45.1	0.05
def	-17.2	0.05
def	36.5	0.05
def	1.7	0.05
def	3.8	0.05
def	-2.8	0.05
def	13.2	0.05
def	-1.7	0.05
def	-24.1	0.05
def	-44.4	0.05
def	-92.2	0.05
def	-10.6	0.05
def	48.8	0.05
def	10.4	0.05
def	-27.1	0.05
def	-32.4	0.05
def	-20.9	0.05
def	-33.1	0.05
def	-20.4	0.05
def	11.5	0.05
def	11.2	0.05
def	3.1	0.05
def	12.2	0.05
def	-3.8	0.05
def	-20.5	0.05
def	-0.7	0.05
def	0.6	0.05
def	-16.1	0.05
def	7.9	0.05
def	-1.6	0.05
def	-3.9	0.05
def	-4.1	0.05
def	14.1	0.05
def	1.1	0.05
def	-46.7	0.05
def	-36.2	0.05
def	-0.2	0.05
def	11.6	0.05
def	-7.2	0.05
def	24.8	0.05
def	17.5	0.05
def	39.8	0.05
def	-8.4	0.05
def	-8.3	0.05
def	-15.9	0.05
def	7.2	0.05
def	5.1	0.05
def	-7.0	0.05
def	2.7	0.05
def	-8.8	0.05
def	61.9	0.05
def	3.0	0.05
def	-3.4	0.05
def	-10.5	0.05
def	18.5	0.05
def	33.2	0.05
def	3.9	0.05
def	-4.7	0.05
def	-17.4	0.05
def	-17.8	0.05
def	0.2	0.05
def	2.3	0.05
def	17.2	0.05
def	-29.9	0.05
def	2.1	0.05
def	10.9	0.05
def	27.2	0.05
def	-26.5	0.05
def	-8.0	0.05
def	9.5	0.05
def	10.1	0.05
def	-7.6	0.05
def	-20.0	0.05
def	-2.3	0.05
def	1.4	0.05
def	0.4	0.05
def	20.5	0.05
def	-57.5	0.05
def	-15.8	0.05
def	64.3	0.05
def	6.4	0.05
def	31.5	0.05
def	64.7	0.05
def	62.2	0.05
def	-18.4	0.05
def	7.9	0.05
def	17.2	0.05
def	13.3	0.05
def	5.6	0.05
def	-16.3	0.05
def	20.7	0.05
def	-30.7	0.05
def	-62.8	0.05
def	5.9	0.05
def	25.1	0.05
def	-23.8	0.05
def	-0.6	0.05
def	-5.5	0.05
def	-42.1	0.05
def	24.3	0.05
def	13.9	0.05
def	15.4	0.05
def	-13.6	0.05
def	-17.8	0.05
def	2.6	0.05
def	18.8	0.05
def	-48.3	0.05
def	-30.7	0.05
def	4.5	0.05
def	31.8	0.05
def	5.2	0.05
def	-15.3	0.05
def	-0.7	0.05
def	13.2	0.05
def	-8.7	0.05
def	-15.2	0.05
def	12.5	0.05
def	-1.8	0.05
def	-15.8	0.05
def	-22.7	0.05
def	16.4	0.05
def	-18.2	0.05
def	-1.7	0.05
def	42.4	0.05
def	0.4	0.05
def	-4.7	0.05
def	7.8	0.05
def	-11.6	0.05
def	-23.6	0.05
def	-3.3	0.05
def	-1.4	0.05
def	25.7	0.05
def	-2.7	0.05
def	-44.1	0.05
def	11.3	0.05
def	13.0	0.05
def	24.4	0.05
def	-2.3	0.05
def	-20.3	0.05
def	-6.2	0.05
def	-5.1	0.05
def	26.1	0.05
def	1.9	0.05
def	-2.3	0.05
def	-38.0	0.05
def	-21.5	0.05
def	-8.1	0.05
def	-4.9	0.05
def	-9.9	0.05
def	0.3	0.05
def	3.3	0.05
def	13.1	0.05
def	-42.6	0.05
def	-5.2	0.05
def	-23.3	0.05
def	-37.2	0.05
def	-34.2	0.05
def	1.1	0.05
def	11.9	0.05
def	43.1	0.05
def	-6.0	0.05
def	-12.9	0.05
def	9.6	0.05
def	2.5	0.05
def	-29.9	0.05
def	25.1	0.05
def	-5.3	0.05
def	-5.6	0.05
def	-14.0	0.05
def	-29.7	0.05
def	22.3	0.05
def	11.1	0.05
def	18.3	0.05
def	3.9	0.05
def	-26.8	0.05
def	14.2	0.05
def	-3.2	0.05
def	-7.1	0.05
def	-2.5	0.05
def	9.3	0.05
def	-3.3	0.05
def	10.4	0.05
def	-31.6	0.05
def	5.2	0.05
def	19.2	0.05
def	5.2	0.05
def	-22.0	0.05
def	-12.2	0.05
def	47.6	0.05
def	-35.1	0.05
def	37.7	0.05
def	-28.6	0.05
def	-30.3	0.05
def	-26.4	0.05
def	-17.3	0.05
def	-0.7	0.05
def	15.7	0.05
def	44.5	0.05
def	6.1	0.05
def	-9.6	0.05
def	6.8	0.05
def	-17.5	0.05
def	-12.9	0.05
def	14.3	0.05
def	6.8	0.05
def	39.6	0.05
def	-7.1	0.05
def	22.3	0.05
def	-42.6	0.05
def	-10.8	0.05
def	6.8	0.05
def	1.7	0.05
def	6.9	0.05
def	13.3	0.05
def	-1.9	0.05
def	-24.4	0.05
def	52.5	0.05
def	7.2	0.05
def	10.0	0.05
def	14.0	0.05
def	-47.9	0.05
def	8.0	0.05
def	1.3	0.05
def	-10.6	0.05
def	-5.1	0.05
def	49.7	0.05
def	13.0	0.05
def	62.3	0.05
def	16.2	0.05
def	8.8	0.05
def	-1.5	0.05
def	2.1	0.05
def	-43.4	0.05
def	-19.2	0.05
def	-11.6	0.05
def	1.3	0.05
def	42.2	0.05
def	-5.5	0.05
def	16.9	0.05
def	-46.5	0.05
def	-2.7	0.05
def	3.1	0.05
def	8.5	0.05
def	-1.4	0.05
def	11.8	0.05
def	19.1	0.05
def	-22.5	0.05
def	7.4	0.05
def	15.9	0.05
def	24.5	0.05
def	-0.1	0.05
def	-8.3	0.05
def	1.0	0.05
def	26.4	0.05
def	-3.6	0.05
def	0.0	0.05
def	-18.9	0.05
def	6.0	0.05
def	8.0	0.05
def	-15.7	0.05
def	-5.2	0.05
def	21.7	0.05
def	-9.3	0.05
def	79.1	0.05
def	2.0	0.05
def	7.2	0.05
def	-5.5	0.05
def	-35.4	0.05
def	-85.1	0.05
def	0.8	0.05
def	30.7	0.05
def	5.2	0.05
def	58.5	0.05
def	-21.0	0.05
def	2.1	0.05
def	5.2	0.05
def	2.6	0.05
def	-9.7	0.05
def	18.6	0.05
def	-7.4	0.05
def	49.3	0.05
def	9.8	0.05
def	-3.7	0.05
def	-3.7	0.05
def	-3.1	0.05
def	-3.4	0.05
def	-12.1	0.05
def	17.3	0.05
def	-0.7	0.05
def	2.4	0.05
def	-29.6	0.05
def	22.7	0.05
def	-21.3	0.05
def	-33.4	0.05
def	-4.6	0.05
def	17.4	0.05
def	-9.7	0.05
def	-15.6	0.05
def	-12.9	0.05
def	-7.8	0.05
def	12.8	0.05
def	-38.4	0.05
def	-2.2	0.05
def	-7.3	0.05
def	12.6	0.05
def	-16.9	0.05
def	-1.3	0.05
def	-3.7	0.05
def	27.5	0.05
def	-4.6	0.05
def	-36.3	0.05
def	-11.0	0.05
def	-6.7	0.05
def	7.0	0.05
def	-7.8	0.05
def	-10.2	0.05
def	17.7	0.05
def	-20.7	0.05
def	-3.8	0.05
def	-30.8	0.05
def	-21.5	0.05
def	-35.0	0.05
def	1.0	0.05
def	-35.2	0.05
def	-0.1	0.05
def	-38.7	0.05
def	3.9	0.05
def	-17.5	0.05
def	-34.8	0.05
def	10.7	0.05
def	-28.7	0.05
def	15.0	0.05
def	32.0	0.05
def	29.7	0.05
def	-4.4	0.05
def	2.5	0.05
def	3.3	0.05
def	-6.4	0.05
def	11.4	0.05
def	-10.8	0.05
def	-21.2	0.05
def	-8.6	0.05
def	32.6	0.05
def	3.1	0.05
def	-7.1	0.05
def	-3.2	0.05
def	6.7	0.05
def	-13.7	0.05
def	-0.4	0.05
def	34.0	0.05
def	-24.6	0.05
def	17.3	0.05
def	14.1	0.05
def	-11.0	0.05
def	-1.0	0.05
def	-28.3	0.05
def	1.5	0.05
def	-5.5	0.05
def	-27.0	0.05
def	-35.6	0.05
def	3.8	0.05
def	53.6	0.05
def	-7.0	0.05
def	8.2	0.05
def	14.0	0.05
def	-7.9	0.05
def	10.2	0.05
def	-13.7	0.05
def	-10.9	0.05
def	-7.6	0.05
def	-11.1	0.05
def	-1.7	0.05
def	55.7	0.05
def	34.9	0.05
def	-36.9	0.05
def	6.4	0.05
def	100.4	0.05
def	-18.2	0.05
def	-5.2	0.05
def	-5.4	0.05
def	-8.5	0.05
def	55.2	0.05
def	-61.3	0.05
def	0.5	0.05
def	7.0	0.05
def	-14.5	0.05
def	16.4	0.05
def	9.7	0.05
def	-13.6	0.05
def	-7.8	0.05
def	-0.1	0.05
def	-25.5	0.05
def	1.3	0.05
def	-1.7	0.05
def	57.7	0.05
def	-15.3	0.05
def	4.0	0.05
def	-32.3	0.05
def	81.8	0.05
def	-12.9	0.05
def	15.1	0.05
def	-1.7	0.05
def	8.8	0.05
def	-17.3	0.05
def	29.0	0.05
def	-8.0	0.05
def	7.6	0.05
def	13.2	0.05
def	3.8	0.05
def	-16.8	0.05
def	22.9	0.05
def	-10.5	0.05
def	-0.5	0.05
def	12.5	0.05
def	-1.9	0.05
def	-19.2	0.05
def	9.9	0.05
def	-9.0	0.05
def	-2.3	0.05
def	-14.1	0.05
def	-11.3	0.05
def	-16.0	0.05
def	17.8	0.05
def	4.4	0.05
def	32.2	0.05
def	12.7	0.05
def	-9.7	0.05
def	-2.2	0.05
def	8.3	0.05
def	15.9	0.05
def	-6.1	0.05
def	48.5	0.05
def	6.4	0.05
def	18.1	0.05
def	-26.4	0.05
def	4.1	0.05
def	-16.5	0.05
def	42.2	0.05
def	-14.3	0.05
def	1.2	0.05
def	26.1	0.05
def	5.5	0.05
def	-9.6	0.05
def	2.5	0.05
def	-8.1	0.05
def	-29.4	0.05
def	3.8	0.05
def	2.5	0.05
def	16.9	0.05
def	-31.7	0.05
def	11.1	0.05
def	-2.6	0.05
def	0.6	0.05
def	-21.0	0.05
def	-18.7	0.05
def	6.5	0.05
def	11.9	0.05
def	36.1	0.05
def	-33.7	0.05
def	10.1	0.05
def	-40.3	0.05
def	-3.8	0.05
def	69.6	0.05
def	-2.8	0.05
def	16.0	0.05
def	4.9	0.05
def	-9.5	0.05
def	63.4	0.05
def	-3.3	0.05
def	3.1	0.05
def	27.6	0.05
def	-4.1	0.05
def	-4.7	0.05
def	3.5	0.05
def	5.3	0.05
def	-0.4	0.05
def	21.6	0.05
def	3.2	0.05
def	0.5	0.05
def	-8.0	0.05
def	85.8	0.05
def	-3.2	0.05
def	-8.1	0.05
def	18.0	0.05
def	-0.3	0.05
def	36.6	0.05
def	-18.6	0.05
def	2.9	0.05
def	30.7	0.05
def	12.9	0.05
def	-13.5	0.05
def	-21.2	0.05
def	67.9	0.05
def	-27.3	0.05
def	-5.4	0.05
def	1.2	0.05
def	-22.1	0.05
def	-13.2	0.05
def	-26.4	0.05
def	-67.9	0.05
def	-32.0	0.05
def	-3.5	0.05
def	6.0	0.05
def	9.9	0.05
def	-2.7	0.05
def	-30.2	0.05
def	11.8	0.05
def	10.6	0.05
def	1.9	0.05
def	-0.9	0.05
def	-21.7	0.05
def	-10.2	0.05
def	-16.4	0.05
def	28.1	0.05
def	-35.0	0.05
def	28.0	0.05
def	12.7	0.05
def	-8.7	0.05
def	0.6	0.05
def	18.0	0.05
def	13.9	0.05
def	-2.1	0.05
def	6.7	0.05
def	6.2	0.05
def	-0.2	0.05
def	36.5	0.05
def	-6.2	0.05
def	15.2	0.05
def	-2.7	0.05
def	8.9	0.05
def	-1.5	0.05
def	45.8	0.05
def	10.9	0.05
def	14.7	0.05
def	21.3	0.05
def	19.2	0.05
def	2.0	0.05
def	12.2	0.05
def	22.8	0.05
def	-10.3	0.05
def	33.3	0.05
def	7.6	0.05
def	-13.9	0.05
def	-7.5	0.05
def	7.6	0.05
def	-42.9	0.05
def	30.6	0.05
def	1.3	0.05
def	1.7	0.05
def	7.2	0.05
def	-2.0	0.05
def	-8.6	0.05
def	-21.3	0.05
def	-6.7	0.05
def	-17.5	0.05
def	28.6	0.05
def	2.5	0.05
def	-16.4	0.05
def	-37.8	0.05
def	-6.0	0.05
def	14.5	0.05
def	-23.0	0.05
def	8.3	0.05
def	-37.8	0.05
def	4.2	0.05
def	-14.4	0.05
def	19.5	0.05
def	-1.7	0.05
def	0.8	0.05
def	17.7	0.05
def	8.5	0.05
def	8.3	0.05
def	53.5	0.05
def	-4.4	0.05
def	10.2	0.05
def	-38.4	0.05
def	16.7	0.05
def	12.5	0.05
def	-2.1	0.05
def	-22.1	0.05
def	-5.7	0.05
def	-8.6	0.05
def	28.9	0.05
def	3.7	0.05
def	-7.6	0.05
def	-7.7	0.05
def	-12.0	0.05
def	28.3	0.05
def	5.8	0.05
def	-15.7	0.05
def	-1.4	0.05
def	-6.9	0.05
def	14.8	0.05
def	37.1	0.05
[truncated: 998,000+ more rows]
