# Supplementary material for: Tropical deforestation causes large reductions in observed precipitation
Source: Nature. 2023 Mar 1;615(7951):270–5. doi: 10.1038/s41586-022-05690-1 (PMC9995269; doi:10.1038/s41586-022-05690-1)
Supplement: Supplementary file 11 — Source Data Extended Data Fig. 5 [file 41586_2022_5690_MOESM11_ESM.csv]

lat	lon	sat_start	sat_end	stat_start	stat_end	rean_start	rean_end	sat_diff	stat_diff	rean_diff
-30.0	30.0	0.0	0.0	0.0	0.0	88.76654575578866	89.90213181823489	0.0	0.0	1.1355860624462366
-28.0	-56.0	129.10037486673153	169.9311030940123	113.44664265456642	157.71472362981845	111.3615426073302	154.85916181547879	40.83072822728076	44.26808097525203	43.49761920814859
-28.0	-50.0	132.72291861038923	153.30744759369549	118.68566645751153	140.3221307295527	119.18861369334105	133.15389652826025	20.584528983306257	21.636464272041167	13.965282834919194
-26.0	-54.0	139.61498260498047	183.2204004969525	132.58167401408605	173.45030186634	124.96895422104997	170.39956345187588	43.605417891972024	40.86862785225395	45.43060923082591
-26.0	-52.0	144.9334886093723	172.4249038696289	141.24297684851484	177.3631497974212	121.45856850435955	167.17852157355208	27.491415260256616	36.120172948906344	45.71995306919253
-24.0	-56.0	122.34929466247559	157.66505084160636	113.10918367783322	158.69015496396318	107.21968087934003	145.80942540473296	35.31575617913077	45.580971286129966	38.58974452539293
-22.0	-44.0	95.82190757224737	91.22210826317126	84.99894945649102	74.11949369680008	114.43895114719498	97.39908873800137	-4.599799309076104	-10.879455759690941	-17.039862409193617
-20.0	48.0	100.97703805872284	87.45906639099121	100.7918865704413	102.36900555259392	121.38887501814017	117.6596222492449	-13.51797166773163	1.5771189821526121	-3.7292527688952646
-18.0	-64.0	80.52403713940481	97.69178819106855	51.69126968539361	59.401061346093925	99.352169713736	103.58181272600771	17.167751051663743	7.7097916607003185	4.229643012271708
-18.0	146.0	48.17758237454716	40.38807399299421	151.1194914545677	97.16250481240361	114.14620985250228	95.11523347612865	-7.789508381552949	-53.9569866421641	-19.03097637637363
-16.0	-68.0	87.69021224975586	98.31108831491447	51.77481602190958	66.93020601246099	337.43232105203145	361.7283982759063	10.620876065158612	15.155389990551406	24.296077223874818
-16.0	-66.0	168.29738660012265	214.9125617537139	157.96247742695988	163.72244478324546	152.8948353682365	188.35140709019345	46.61517515359125	5.7599673562855855	35.45657172195695
-14.0	-68.0	136.82596728199658	135.0945380001666	121.77637112986535	138.9814508711218	150.96071610946188	165.72839346889043	-1.7314292818299748	17.205079741256455	14.767677359428546
-14.0	-64.0	136.49236564035104	121.4400597520783	113.49901291853264	103.4835432208456	118.30990279930924	122.95278630817921	-15.052305888272741	-10.015469697687038	4.642883508869971
-14.0	-62.0	123.47337596822157	115.30181121826172	122.76872148054072	96.96391847699796	116.72077023581822	126.58872124565877	-8.171564749959856	-25.80480300354276	9.867951009840553
-14.0	-40.0	41.74055767059326	39.293569564819336	65.00276777762281	68.65950242294545	63.38400301585077	60.58507645309715	-2.446988105773926	3.6567346453226435	-2.7989265627536213
-14.0	50.0	50.42119121551514	58.1638926741362	125.970027575182	146.64726493505174	120.33301342962179	99.92969478917075	7.742701458621063	20.677237359869736	-20.403318640451033
-12.0	-74.0	140.44475519796117	128.29350294139005	90.4142536226085	99.0266988305971	155.81034604129587	189.3076885197408	-12.151252256571127	8.6124452079886	33.49734247844492
-12.0	-72.0	217.04050508514712	199.48468549248173	142.48544415573667	146.07697001636973	148.78661937934743	156.65057674833963	-17.555819592665387	3.5915258606330553	7.863957368992203
-12.0	-70.0	179.65345691693037	175.47330468593964	183.2344261858122	188.10358163144082	174.76982487968135	183.00436648153544	-4.180152230990728	4.869155445628621	8.23454160185409
-12.0	-68.0	150.26656914787822	134.75919958444615	150.23710936816312	136.03780018342295	140.88032797050872	155.1533712900284	-15.507369563432064	-14.199309184740173	14.273043319519672
-12.0	-66.0	142.9560057431092	145.05572994419603	141.05721738940872	133.58495281677492	131.09735129384558	135.48095537597197	2.0997242010868433	-7.472264572633804	4.383604082126396
-12.0	-64.0	137.44086682837047	146.42525617362463	113.06009830968367	108.1014157805096	134.02263439560846	146.55112409792554	8.984389345254158	-4.9586825291740695	12.528489702317074
-12.0	-60.0	138.90601141524027	118.33670997619629	133.62408052880104	110.74478957311146	136.90662668159348	158.28251935705114	-20.569301439043983	-22.879290955689584	21.375892675457663
-12.0	-58.0	129.94651222774894	121.40533634335316	140.07737018060814	118.38271471082682	143.42074657646145	159.18212109060198	-8.541175884395784	-21.694655469781324	15.761374514140527
-12.0	-54.0	151.73465715514044	135.52134362893003	152.25509071584816	131.41145665710488	132.1089597303802	141.69309801537239	-16.213313526210413	-20.843634058743277	9.584138284992179
-12.0	-52.0	136.8007565802174	136.96197892587588	136.7574621795091	137.10484489540497	134.44571845579367	143.66684316803497	0.16122234565847293	0.34738271589586134	9.221124712241306
-10.0	-74.0	179.02718886392648	194.82641936482133	180.8162620012613	146.71433327372125	143.83760988445042	153.35999390432767	15.79923050089485	-34.10192872754004	9.52238401987725
-10.0	-72.0	155.6672771658718	168.03950712718682	161.41875985648056	158.36974481580822	133.38886156555594	143.70658769408965	12.372229961315014	-3.0490150406723444	10.317726128533707
-10.0	-70.0	154.53851918149826	152.5202980041504	154.63710187367428	127.54373375158207	146.7066270357464	153.41368883037015	-2.0182211773478684	-27.093368122092215	6.7070617946237405
-10.0	-66.0	169.78005634640786	159.15331861326163	152.73473363346142	153.0747786860474	156.60264535838309	163.60805536164455	-10.626737733146228	0.3400450525859924	7.00541000326146
-10.0	-64.0	171.1881109519762	142.66486969620266	158.9917946932413	121.95948147670086	162.54399570824705	188.7315527953902	-28.52324125577354	-37.032313216540445	26.187557087143148
-10.0	-62.0	165.57629914978045	145.18986727923857	151.03662395683685	125.02649461113656	151.25979596357826	182.61935977516686	-20.386431870541884	-26.010129345700292	31.3595638115886
-10.0	-60.0	161.73965275940327	145.4034914874016	149.64247161736444	122.69519394478925	165.05271760622753	187.51565920064826	-16.336161272001675	-26.947277672575183	22.462941594420727
-10.0	-58.0	161.90353124957977	165.23899968877697	129.96632765693482	129.04933372704005	169.57155840247228	186.7067856480437	3.3354684391972	-0.9169939298947725	17.13522724557143
-10.0	-54.0	165.73749462054988	159.957275390625	165.30165665583715	181.47950947105053	161.56797528328627	163.38547791972195	-5.780219229924882	16.177852815213384	1.8175026364356768
-10.0	-52.0	173.65448095437083	169.59720979139138	131.91038151627507	137.95117725306966	154.09545873237872	146.6404675597259	-4.057271162979447	6.040795736794593	-7.454991172652825
-10.0	148.0	119.40951408771207	99.39018472354883	127.1132391187153	110.951141867402	156.1886114547508	147.13543610670803	-20.01932936416324	-16.1620972513133	-9.053175348042771
-8.0	-76.0	188.52789639595125	162.89179111992692	196.5614234473189	186.41195042948115	154.35081589027521	176.12060257314266	-25.636105276024324	-10.14947301783775	21.769786682867448
-8.0	-74.0	168.14034459575566	162.13127878989303	151.45878090245407	133.82397714174385	157.58602352863113	149.48838539806525	-6.009065805862633	-17.634803760710213	-8.097638130565883
-8.0	-72.0	180.07453536987305	178.57406218460852	181.448356532349	167.13378709312994	145.65570434375906	161.38576792027223	-1.500473185264525	-14.31456943921907	15.730063576513174
-8.0	-70.0	183.9589770776745	187.04333877563477	174.0071978585078	196.8385430130162	156.44303822009513	179.83112019295933	3.0843616979602757	22.831345154508398	23.3880819728642
-8.0	-68.0	193.99580981788205	191.97085200628038	187.44716273601705	188.75731573253222	160.41273573810372	183.019955623045	-2.0249578116016664	1.3101529965151713	22.607219884941287
-8.0	-66.0	190.21620828242098	170.91255999804963	195.0188873719672	161.3142678636304	183.53325514117188	201.68962798543444	-19.30364828437135	-33.704619508336805	18.156372844262563
-8.0	-64.0	202.99596825114253	167.49518981586695	174.93847133353754	127.77467584253674	187.04807938279936	206.16322160615914	-35.50077843527558	-47.1637954910008	19.115142223359783
-8.0	-62.0	209.92124644129728	182.5233670892816	175.81953008226463	154.98696627318964	192.3977447011684	209.32864812972718	-27.39787935201568	-20.832563809074998	16.930903428558793
-8.0	-60.0	202.27967580594301	190.80784516814197	194.3468740275679	216.81960618668688	213.2188237669321	223.62102846494173	-11.471830637801048	22.472732159118976	10.402204698009626
-8.0	-58.0	185.2412997908636	191.58935613187953	165.6241949682865	152.5182723953503	214.86458458018052	245.27518275999654	6.348056341015933	-13.105922572936208	30.41059817981602
-8.0	-56.0	180.164537459254	159.3776512497921	159.57908362983358	167.19448036707638	189.67264126434054	188.3928697286771	-20.786886209461898	7.615396737242804	-1.2797715356634285
-8.0	-54.0	175.42609219499275	171.40765133449386	160.21660795045003	182.48843904258882	204.50990219663726	192.89175270865323	-4.018440860498885	22.271831092138797	-11.618149487984027
-8.0	-52.0	193.11054745558178	192.6437830779854	149.06914692401733	163.35720942666975	178.58798247215043	180.9242636665104	-0.4667643775963768	14.288062502652423	2.3362811943599695
-8.0	114.0	104.18388315941993	151.01943588256836	119.58542709890895	151.97777251401908	125.87772007826955	208.58128436146177	46.835552723148425	32.39234541511013	82.70356428319222
-8.0	138.0	154.28249740600586	149.64822120359028	188.75588194000227	210.88009267762226	128.2364244576213	138.2915610786714	-4.6342762024155775	22.12421073761999	10.05513662105011
-8.0	140.0	126.54894609667662	163.09081128780088	116.10766093637227	135.56493950704785	152.59042667815666	131.27580759693666	36.54186519112426	19.457278570675584	-21.314619081220002
-8.0	142.0	161.80772278735697	152.99990460798088	137.97825160833665	149.01663664691978	171.45462386672813	181.22030321361092	-8.807818179376085	11.03838503858313	9.765679346882791
-8.0	146.0	207.23502784439896	192.4745162725554	212.97370940210186	212.97370940210186	335.4966989190178	346.37719317443344	-14.760511571843551	0.0	10.88049425541567
-6.0	-76.0	170.79152875756762	164.98461443042908	152.3121445086805	160.2455894460477	150.41164088202788	133.55204062225206	-5.806914327138543	7.933444937367199	-16.859600259775817
-6.0	-74.0	217.2068503185767	200.495389444524	186.3555470599003	178.70576802681398	161.25947552633068	170.31071923400378	-16.711460874052705	-7.649779033086304	9.051243707673109
-6.0	-72.0	223.78164798033046	215.81499525888108	217.63953364861928	193.25761092402814	166.17096511690977	198.4424693527348	-7.966652721449378	-24.381922724591135	32.271504235825034
-6.0	-70.0	226.05939642399213	229.11145801090896	176.39636020909396	181.563536466104	181.29924411924947	226.0491523889236	3.0520615869168353	5.1671762570100555	44.74990826967414
-6.0	-68.0	221.3816217939708	234.95032569125183	204.68976828746594	189.34124484941134	183.97087952685158	225.47428830655937	13.56870389728104	-15.348523438054599	41.5034087797078
-6.0	-66.0	216.02116081021802	205.1213197957582	225.93688765360488	194.5829867892761	204.62828624325732	226.7016541587044	-10.89984101445981	-31.35390086432878	22.07336791544708
-6.0	-64.0	213.88588631495816	195.0578018876035	195.8862719475531	166.19044898478174	197.88848505697203	217.0538630205206	-18.828084427354668	-29.69582296277136	19.165377963548565
-6.0	-62.0	189.62337721998114	208.78898474624194	158.14811611240629	154.28476335347622	203.74035515136393	212.6253930656797	19.1656075262608	-3.8633527589300627	8.885037914315774
-6.0	-60.0	192.03774401195162	214.96065139770508	181.2314560045774	190.72005070407636	222.52561911697484	228.25862389567126	22.92290738575346	9.488594699498947	5.733004778696426
-6.0	-58.0	181.57902620940166	183.52262496948242	157.92866097094736	168.23048391301398	210.1856629749803	234.69250109993757	1.9435987600807607	10.301822942066622	24.506838124957284
-6.0	-56.0	180.17427436248633	192.0875660402158	153.95048425125572	165.67675268293178	246.91533409153692	245.716244845757	11.913291677729461	11.726268431676061	-1.1990892457799305
-6.0	-54.0	154.68632076154864	153.27489050027216	112.45967052507127	147.06896058972217	182.74248158692336	165.94979202008037	-1.4114302612764789	34.60929006465089	-16.792689566842995
-6.0	-52.0	138.40304986853297	137.05387504836327	155.6933245586223	155.49502937896585	155.02609611949993	159.28895885763455	-1.3491748201697078	-0.19829517965644072	4.262862738134629
-6.0	-50.0	117.70299301282171	115.38325179891964	133.39731786562064	120.99975611565188	126.54871119326111	125.5526476919672	-2.319741213902063	-12.397561749968759	-0.9960635012939179
-6.0	22.0	147.1761108829536	150.14939433775717	93.67191679803766	134.48733140582516	146.8787754433601	128.56346591060293	2.9732834548035783	40.8154146077875	-18.31530953275717
-6.0	140.0	343.6445826659411	359.77177430613256	318.55318922186365	340.1123972424597	278.0453771058552	275.04159026967557	16.127191640191484	21.55920802059603	-3.0037868361796427
-6.0	142.0	319.55379970934655	340.8752413006981	334.3302753925689	328.3399258047924	362.70724678875143	368.7859189537387	21.321441591351572	-5.990349587776507	6.0786721649872675
-6.0	144.0	221.13364437333837	211.2060468108944	234.34136604480102	227.47405854916002	474.0307298987532	499.56058685127755	-9.927597562443964	-6.8673074956410005	25.52985695252437
-6.0	146.0	173.3156446150801	181.24129885511172	161.6298097716935	160.9808949949376	283.09954429084235	318.4234432846732	7.925654240031633	-0.6489147767559018	35.32389899383088
-6.0	150.0	356.9681994343028	319.3901233520917	334.6785985242338	342.49474064264854	342.4161273939451	365.13657615151595	-37.57807608221111	7.816142118414746	22.720448757570864
-4.0	-78.0	188.82478779997308	194.26647122231844	175.17630542570893	178.61338201791523	145.0556848343602	164.29539012781808	5.441683422345363	3.437076592206296	19.239705293457888
-4.0	-76.0	226.58748626708984	218.04079372788996	181.2282983140046	159.8297133065305	178.24011997836706	176.89851669777187	-8.546692539199881	-21.39858500747411	-1.3416032805951943
-4.0	-74.0	267.34967041015625	250.36211788055266	334.67014915483435	221.4018640349442	200.124751146774	207.18012544839226	-16.98755252960359	-113.26828511989015	7.055374301618258
-4.0	-72.0	264.1363658988464	258.42574985482884	294.39378683248646	223.40194549352236	209.11221919059838	241.10694993571832	-5.71061604401757	-70.9918413389641	31.994730745119938
-4.0	-70.0	257.70137768160384	237.4872664573062	222.16122056470851	217.4678772567558	227.59946132288277	247.73711836833218	-20.214111224297653	-4.693343307952716	20.1376570454494
-4.0	-68.0	245.07082895644328	231.07331816494263	209.00574280374965	207.28788112433836	224.47418123436918	230.2826474981785	-13.997510791500645	-1.7178616794112997	5.808466263809322
-4.0	-66.0	215.50000363593796	227.14479446411133	207.3843383611596	204.05065563558628	225.9300625367524	235.08691233623307	11.64479082817337	-3.3336827255733112	9.156849799480682
-4.0	-64.0	197.9083681094854	205.1248567200061	156.73675537247465	167.59990541632862	205.58489280313322	220.7321591069013	7.216488610520713	10.863150043853977	15.147266303768077
-4.0	-62.0	205.03714263072843	208.19593744229158	180.0376543003295	190.96968948763822	205.3720485006953	215.7309047298808	3.158794811563155	10.932035187308713	10.358856229185477
-4.0	-60.0	188.0880322645549	185.25170458355598	158.22752568062847	133.06252115003292	203.11787822742048	208.4164506010119	-2.83632768099892	-25.165004530595553	5.298572373591412
-4.0	-58.0	158.70489922161525	195.57944610305853	132.90833230948058	145.31979540306827	192.29455211488374	185.32594703571223	36.87454688144328	12.411463093587685	-6.96860507917151
-4.0	-56.0	132.04388078033242	144.02089404624323	139.24423153686666	140.1162015402429	184.7442546577345	175.58169989263865	11.977013265910813	0.8719700033762479	-9.162554765095848
-4.0	-54.0	113.2116515167942	108.20357894897461	107.64794384547747	110.25056328974863	167.12972457260963	157.99726989331782	-5.008072567819596	2.6026194442711557	-9.132454679291811
-4.0	-52.0	120.13249969482422	91.60893622146892	116.58952459177145	112.37634141632094	166.7049934176419	166.01326072408656	-28.523563473355296	-4.21318317545051	-0.6917326935553376
-4.0	-50.0	137.4740720208771	127.3329368655741	140.47473633057285	129.5820233953054	172.49295532376584	162.23866135810766	-10.14113515530299	-10.89271293526744	-10.254293965658178
-4.0	-48.0	90.02228778333476	107.00040069415734	112.89671343521164	103.18860211129312	115.47324629893689	110.89434100578778	16.978112910822574	-9.708111323918516	-4.578905293149106
-4.0	12.0	125.4684829711914	114.01549790126992	124.75139764409923	115.41347893461165	149.0577292169853	164.86096290070668	-11.452985069921482	-9.337918709487582	15.803233683721373
-4.0	20.0	146.17007064819336	143.71841161976894	126.41287636698708	144.86055590865607	134.48365129035682	127.86450257499851	-2.451659028424416	18.44767954166899	-6.619148715358307
-4.0	22.0	149.53540417840156	143.6393566624418	122.28171244850634	144.26207492678435	148.79744474320188	143.9720853735952	-5.896047515959765	21.98036247827801	-4.825359369606673
-4.0	24.0	159.47290038149123	136.46790688896624	136.425750006361	139.10874251956756	153.3931090385854	120.37582357861616	-23.00499349252499	2.682992513206557	-33.017285459969244
-4.0	104.0	263.20485309489845	282.19086747612533	214.92605129896128	230.89960320014285	220.74439976045898	271.0067731817063	18.98601438122688	15.973551901181565	50.26237342124733
-4.0	122.0	148.48597373882976	189.87150085228677	143.783934033842	181.72638993611025	158.4642312004803	201.53091011685459	41.385527113457016	37.94245590226825	43.066678916374286
-4.0	138.0	218.37760460526374	196.32293871511905	240.28927231048738	229.99544382804137	547.0880964319927	556.5328729007977	-22.05466589014469	-10.293828482446003	9.444776468805003
-4.0	140.0	345.5133869057301	325.02832728616744	178.64688422534766	170.0898067058016	447.7071663996119	531.6664952630069	-20.485059619562662	-8.557077519546056	83.95932886339506
-4.0	142.0	279.309263518365	299.7570431448182	197.7061264118571	195.30043580120548	297.54090012383904	295.8785223936786	20.44777962645321	-2.405690610651618	-1.662377730160415
-4.0	144.0	222.61030673142562	206.5333037787802	163.6151663174518	152.81567304929212	278.6273567125222	237.6795913554344	-16.077002952645415	-10.799493268159694	-40.9477653570878
-2.0	-78.0	216.69705342768424	213.9176002508321	200.63927549277213	231.29559480156883	219.77806055870627	199.8851075213254	-2.7794531768521438	30.656319308796697	-19.892953037380863
-2.0	-76.0	249.1893318657086	244.56414564429306	255.6483031120745	244.24557711120886	202.5224539681795	216.91050980676874	-4.625186221415532	-11.402726000865641	14.388055838589253
-2.0	-74.0	282.94809782992644	284.34965539524694	331.50569502539327	250.94883846167912	211.9928121293807	240.10029999107525	1.401557565320502	-80.55685656371415	28.10748786169455
-2.0	-72.0	282.9779510206223	281.8851317465136	296.5124168361859	237.6691833037503	216.88388089344386	244.9619182079446	-1.092819274108706	-58.84323353243559	28.078037314500733
-2.0	-70.0	291.09264709675233	279.957439206668	233.71993782878027	247.29447316312923	244.786916411899	250.13910006443763	-11.135207890084303	13.574535334348951	5.352183652538628
-2.0	-68.0	232.5956789541249	253.2746862083717	219.3181062523064	224.2402876890925	241.08940863004725	254.21035182635205	20.679007254246784	4.922181436786104	13.120943196304808
-2.0	-66.0	245.00252920114843	234.73250563361984	215.99834105212784	199.95196759636832	216.75250644608576	237.45112297982632	-10.270023567528597	-16.04637345575952	20.698616533740562
-2.0	-64.0	217.47714182032206	212.08052935993706	196.5916367560555	173.55497915701	207.32690097511792	220.61068983935556	-5.3966124603850005	-23.036657599045498	13.283788864237636
-2.0	-62.0	192.95112824999626	196.75746536254883	181.68947330199623	139.00372222200073	237.39757109131017	216.6328676818895	3.806337112552569	-42.6857510799955	-20.76470340942066
-2.0	-60.0	185.01359439383813	176.1144927405154	174.5389412112124	161.0425616071721	202.23160118801246	208.5640474058891	-8.899101653322731	-13.4963796040403	6.332446217876651
-2.0	-58.0	159.45346900509054	161.18261603607993	161.82557882550384	173.33902659662724	187.22666051510822	174.6205401824699	1.7291470309893953	11.513447771123396	-12.606120332638312
-2.0	-52.0	173.4269317766232	155.6087732575707	176.09370124056431	178.67926922850685	175.06705560135828	174.25651263710006	-17.818158519052503	2.5855679879425395	-0.810542964258218
-2.0	-50.0	180.68174391941585	193.5644053859571	174.5728039944292	169.65603256160534	169.11960177260562	152.96116884890893	12.882661466541236	-4.91677143282385	-16.158432923696694
-2.0	10.0	185.6413459777832	176.40586480225096	152.58791017807346	169.85927553792334	226.37281270290032	229.00702574670385	-9.235481175532243	17.27136535984988	2.634213043803527
-2.0	12.0	199.0213812651785	178.1020939808697	146.8506312690464	147.404764788159	217.12696416492963	229.46346568665365	-20.91928728430878	0.5541335191126109	12.336501521724017
-2.0	14.0	213.42835654745514	200.84679664829503	152.12487183740348	158.88041782368475	153.1753709818006	176.98611358611504	-12.581559899160112	6.755545986281277	23.81074260431444
-2.0	18.0	156.0145049351075	151.00031661987305	132.3501389629446	144.66869024825257	136.27895501398478	134.5519135561624	-5.014188315234463	12.318551285307962	-1.727041457822395
-2.0	20.0	162.8044662475586	162.9614976337686	137.392032012916	145.70252984740668	146.14127804041	144.7706257292274	0.1570313862100079	8.31049783449069	-1.370652311182596
-2.0	22.0	158.3451351234035	159.3869601127396	157.11266272811127	160.7375944763504	145.07505104945744	138.1824173233286	1.041824989336078	3.6249317482391348	-6.8926337261288495
-2.0	24.0	152.80094227930078	149.23633067587917	148.76030193124257	143.78549344346072	141.9426026011884	143.55803524446657	-3.5646116034216107	-4.974808487781843	1.6154326432781545
-2.0	26.0	185.37036897667195	170.50395573623052	133.7814200285025	128.53100270763701	152.02820675318765	148.9411687960265	-14.866413240441432	-5.250417320865495	-3.087037957161158
-2.0	28.0	236.4289157726058	239.20508120771396	139.87476554314242	136.28684349522786	270.3314583569694	202.19369646616573	2.776165435108169	-3.58792204791456	-68.13776189080366
-2.0	102.0	252.78323720620392	250.34749405621903	188.99714963749938	188.9363418761692	285.2853186843324	310.03709344392666	-2.435743149984887	-0.06080776133018162	24.75177475959424
-2.0	104.0	213.596614627151	233.19972980462924	196.24856948156477	162.8155018205132	207.67278311312222	241.42688615606258	19.60311517747823	-33.43306766105158	33.75410304294036
-2.0	106.0	182.18249893188477	209.50996342546813	199.04374890826386	205.38024465378672	236.93794430284348	228.64280922324127	27.327464493583363	6.336495745522853	-8.295135079602204
-2.0	112.0	312.646411117217	288.7305205201309	224.67553628290798	225.98174919777583	220.70579147620748	238.5886592767154	-23.915890597086104	1.3062129148678423	17.88286780050791
-2.0	114.0	295.4221228315936	288.89165683228373	224.11380314814193	239.08658902244474	251.7187676576757	232.48436232898	-6.530465999309854	14.972785874302815	-19.234405328695686
-2.0	116.0	248.3751270333272	232.94881142546848	226.68773510387675	213.82960442912787	220.30664228637275	220.35846523216782	-15.426315607858726	-12.858130674748878	0.051822945795066744
-2.0	120.0	173.69210250468626	185.91182734518333	209.2443490061339	203.98580595078036	269.95969637008193	290.8884630673965	12.219724840497065	-5.2585430553535275	20.928766697314586
-2.0	134.0	245.19402909805808	285.6180616340001	144.5106522039934	243.8747856096998	205.20413185353553	272.870056178774	40.42403253594205	99.36413340570641	67.66592432523848
-2.0	138.0	263.3719698523096	253.86492013861994	197.48070076429846	221.56626897254304	252.17998476031295	236.0790822548197	-9.50704971368964	24.08556820824458	-16.100902505493252
0.0	-76.0	263.34331149873054	254.9881188709582	257.6081290245063	243.58125543594434	223.156445905793	234.70113493318155	-8.35519262777234	-14.026873588561955	11.544689027388557
0.0	-74.0	271.0921621238982	274.001151815057	224.76250076293934	217.34093753807235	214.45765663647788	245.84033590335525	2.9089896911588085	-7.421563224866986	31.382679266877375
0.0	-72.0	267.02972170710564	264.6743629099806	240.67936803028005	234.17067201435583	225.48551815347867	250.85518777021468	-2.3553587971250636	-6.508696015924215	25.36966961673602
0.0	-70.0	263.8762537170342	269.7176192589101	240.82506948895798	244.30125021934492	231.15377115844822	256.14072993490856	5.841365541875859	3.476180730386943	24.98695877646034
0.0	-68.0	278.8753004179432	277.57701670564745	268.85000467300426	281.05937957763706	256.70953121688206	288.07374700158823	-1.2982837122957562	12.209374904632796	31.364215784706175
0.0	-66.0	215.05547774955616	220.3900032043457	195.01575836353013	194.15562605857872	213.72559095915312	240.09510300804538	5.334525454789542	-0.8601323049514065	26.36951204889226
0.0	-64.0	209.9492453001045	187.2645286320203	205.31312847137465	156.56000041961687	231.03950787995933	240.63277717818835	-22.684716668084207	-48.753128051757784	9.593269298229018
0.0	-62.0	208.84387250069852	178.4356633303689	182.66875028610227	121.13197957165524	239.77087283305386	240.09596895435848	-30.408209170329627	-61.53677071444703	0.3250961213046253
0.0	-60.0	185.06101254174905	162.749287563022	155.56250023841886	141.21250057220487	220.7339114395022	209.05404592550406	-22.311724978727057	-14.34999966621399	-11.679865513998152
0.0	-58.0	155.6481910003353	160.07598769613458	156.71937370300282	167.18124949932093	197.82764084694054	206.52386793286144	4.427796695799287	10.461875796318111	8.696227085920896
0.0	-56.0	135.81016850564606	151.9188612708835	169.09187567234034	163.12500154972065	161.43332402315036	156.86566547590277	16.108692765237436	-5.966874122619686	-4.567658547247589
0.0	-54.0	138.3115430227487	124.06204641517252	181.5031263828274	186.65000247955322	166.6902472493406	169.65196308778974	-14.24949660757619	5.146876096725833	2.9617158384491518
0.0	-52.0	176.37684790051367	155.03902610064438	192.17250037193347	178.5150012969972	196.04492505815588	155.2609212138753	-21.33782179986929	-13.657499074936254	-40.78400384428059
0.0	10.0	172.52113438770178	169.94225051217643	178.98937666416185	209.9625006914137	211.61845406610522	233.3202658272616	-2.5788838755253494	30.973124027251856	21.701811761156392
0.0	12.0	128.00891754277768	111.25176052935421	115.79105577711016	111.67687559127816	143.32242797702042	155.73121486609392	-16.757157013423466	-4.114180185831998	12.408786889073497
0.0	14.0	132.9523176475932	133.00326031213626	128.04687345027924	125.65749895572658	132.11801123810753	140.11301324193474	0.05094266454307217	-2.389374494552655	7.99500200382721
0.0	16.0	129.3897086599723	135.33847633830825	120.61750221252427	128.90625083446506	125.06388074066483	124.69480563234542	5.9487676783359404	8.288748621940783	-0.36907510831940726
0.0	18.0	147.75527182541757	149.04480903083459	126.50625193119049	129.70562613010412	137.55944705940783	142.83253223451948	1.2895372054170195	3.199374198913631	5.273085175111646
0.0	20.0	167.77278253154813	163.46350691537117	152.75000035762787	155.78125298023224	139.0299853411476	135.1547980625277	-4.309275616176961	3.03125262260437	-3.8751872786199044
0.0	22.0	165.4379929369121	177.26289996022115	165.25000047683716	169.06875491142273	141.92413299100832	140.92390677279926	11.824907023309038	3.8187544345855713	-1.0002262182090647
0.0	24.0	146.7713971094267	144.88426720909774	146.74999880790708	144.80624961853025	145.75537227373565	129.17157622911253	-1.8871299003289437	-1.943749189376831	-16.583796044623114
0.0	26.0	177.5798719646407	160.77031023863066	144.01875090599057	133.36875081062317	162.00013510975987	150.8573377705572	-16.80956172601003	-10.650000095367403	-11.142797339202673
0.0	28.0	210.2657696745806	194.3264646698484	117.55625045299541	113.89375066757214	193.62750018316905	181.93311173604525	-15.939305004732205	-3.662499785423279	-11.6943884471238
0.0	100.0	272.17540740966797	256.90061899926553	265.01124954223485	300.03250312805085	327.5848314441346	380.9930424681523	-15.274788410402437	35.021253585816	53.4082110240177
0.0	110.0	286.99648745916915	277.5084450078903	242.65118169970805	268.8375036716459	246.18457851745185	271.10286583192635	-9.48804245127883	26.186321971937844	24.918287314474497
0.0	114.0	315.90874533448437	347.26847819983885	260.3946318645029	279.15437507629383	288.2834690539166	295.5190356550737	31.359732865354488	18.75974321179092	7.235566601157132
0.0	116.0	252.71603699668998	231.63273572735497	241.19233847595729	213.95563768036624	227.90442039060423	228.10287545341868	-21.08330126933501	-27.236700795591048	0.19845506281444614
0.0	120.0	151.68555450439453	150.90067110908961	117.17979796696503	118.23661150131325	176.44459664243288	167.7179579353105	-0.7848833953049166	1.0568135343482226	-8.72663870712239
2.0	-78.0	337.05035406763557	372.37498280858915	333.1066894620629	325.3578251464754	485.8343859625039	435.6682892362052	35.324628740953585	-7.748864315587468	-50.16609672629869
2.0	-74.0	217.7789765354988	192.29585190554317	197.13767078520073	154.01317727332915	177.90125449131236	190.8523579202624	-25.483124629955626	-43.12449351187158	12.951103428950034
2.0	-72.0	238.97273083790017	236.7224717419575	217.3578325098609	215.7545513994861	195.27218280062576	226.88031453080941	-2.250259095942681	-1.6032811103748088	31.608131730183658
2.0	-70.0	279.3486067761596	260.54219614176736	272.74940221919655	247.77579550418744	212.79583233688282	243.00012534268262	-18.80641063439225	-24.97360671500911	30.204293005799798
2.0	-68.0	285.6796517864618	282.43751525878906	261.7845955980469	272.2757177485938	243.4825223155633	276.79855895926295	-3.2421365276727556	10.491122150546914	33.31603664369965
2.0	-66.0	266.19158959407775	262.63166855327523	248.41960776434564	248.41981009545543	303.8646709293607	340.83884180134396	-3.5599210408025215	0.00020233110979006597	36.97417087198323
2.0	-64.0	135.28119799387932	119.41677052245073	185.3191037515309	153.97790281534287	165.5650834986285	162.3284770275	-15.864427471428584	-31.341200936188017	-3.236606471128482
2.0	-62.0	151.4176467628246	124.31992636764804	120.78537551724803	99.9144843758912	201.69834405888167	188.0630408703969	-27.097720395176566	-20.87089114135682	-13.635303188484784
2.0	-58.0	166.300463212033	143.82111250791405	133.80043736914115	117.11855332294314	171.3724079316805	181.11549435160808	-22.479350704118957	-16.681884046198007	9.743086419927579
2.0	-54.0	158.07600194632076	143.49807792551036	158.58784714277908	166.07477454189558	171.2443725750794	163.36067894740432	-14.5779240208104	7.486927399116496	-7.883693627675086
2.0	-52.0	181.23068097362716	182.78749843808	215.93716853089037	216.218582127443	160.1760874126358	164.55913677372752	1.5568174644528483	0.28141359655262477	4.383049361091707
2.0	10.0	170.89224999362372	143.59811391713052	192.86618184170726	196.68612750223008	213.05709005057085	240.85097083741408	-27.294136076493203	3.8199456605228193	27.793880786843232
2.0	12.0	126.76978219055604	126.73814361894462	108.16793772078267	109.14019815189783	139.35811429425928	151.56254378330277	-0.03163857161142403	0.9722604311151599	12.204429489043491
2.0	14.0	120.4415081932117	122.45028649254465	106.42237781356637	117.7469378221086	131.6421471133459	141.64618078438303	2.0087782993329455	11.324560008542235	10.00403367103712
2.0	16.0	121.0665226154639	139.01311420330066	108.8983387281198	142.3013853413329	134.78630402794042	135.21983309610613	17.946591587836764	33.40304661321309	0.43352906816571135
2.0	18.0	129.15996723161823	150.12020056992043	115.94020938085346	133.98662968714308	140.95565083706583	140.94145414229325	20.960233338302203	18.04642030628962	-0.014196694772579121
2.0	20.0	138.6569677217947	146.55254560790215	126.38774128697936	144.3121584236181	138.66237068939915	128.4614590377216	7.895577886107446	17.924417136638723	-10.200911651677558
2.0	22.0	145.09214762721302	153.26873136078117	142.60872587144544	152.53784755579863	139.22693727015331	121.87199138677383	8.176583733568151	9.929121684353191	-17.354945883379486
2.0	24.0	158.0494003963915	152.33917648116116	145.89364806394002	152.6561619021278	140.8853174527946	127.13576501743499	-5.71022391523033	6.762513838187772	-13.749552435359604
2.0	26.0	143.98764973041594	146.69850211692344	142.7188976652347	139.28739314250936	152.46264746305815	146.58028635498755	2.710852386507497	-3.4315045227253336	-5.882361108070597
2.0	28.0	200.9489528593698	189.43710601786435	140.4558023225719	137.88701044686997	184.4626087965537	179.4543379141443	-11.511846841505445	-2.5687918757019474	-5.008270882409391
2.0	30.0	142.846117738886	130.84640895695117	105.6414803496028	108.18525083440089	131.9593107813122	123.0142548444075	-11.999708781934828	2.543770484798088	-8.945055936904708
2.0	100.0	239.6605155833734	238.51538003193457	206.0567864994004	196.81134738146864	260.39996522230786	256.00340975724976	-1.145135551438841	-9.245439117931767	-4.3965554650581
2.0	104.0	173.5571413863362	154.56716817433204	202.17344967055107	193.45518651812625	199.38658141156344	176.60936404037136	-18.989973212004173	-8.71826315242481	-22.77721737119208
2.0	112.0	318.76766999598925	304.1601518254867	292.10879176381246	288.69599988929025	263.62321444355314	256.7747286278408	-14.607518170502544	-3.412791874522213	-6.848485815712365
2.0	114.0	317.37538780647026	284.0823232131619	292.94268925237543	294.72281292279075	318.67245551348776	314.05220324409606	-33.29306459330837	1.7801236704153212	-4.620252269391699
2.0	116.0	255.59012203868832	238.10698432097422	228.7001879107344	242.35566176452505	251.56436412035148	262.8180992424946	-17.4831377177141	13.655473853790653	11.253735122143127
4.0	-76.0	151.17306389682832	143.91450881958008	129.8452725867673	127.57654406638068	292.11926096258105	283.6964708956308	-7.258555077248246	-2.2687285203866168	-8.422790066950256
4.0	-74.0	192.13749201573506	164.94826942381823	207.81813256271425	192.1503015863959	144.37270300228033	155.91658896897835	-27.18922259191683	-15.667830976318356	11.543885966698014
4.0	-70.0	249.7799182616798	231.52812129975882	249.4294907122136	236.35705561566652	223.54157674804532	236.50211375861522	-18.251796961920974	-13.072435096547082	12.960537010569908
4.0	-68.0	257.49650923553395	253.7514226823001	216.98859919592394	224.05070114385956	275.85353331313615	315.3234975460781	-3.745086553233847	7.062101947935616	39.46996423294195
4.0	-66.0	298.35809446999326	264.52571868896484	251.59235380108123	257.2761742720277	288.25426098688365	265.245025411172	-33.83237578102842	5.6838204709464435	-23.00923557571167
4.0	-64.0	156.83059717221198	143.06913129082187	231.7105366916957	191.15629597173606	170.0119707384477	177.06220428334575	-13.761465881390109	-40.55424071995964	7.050233544898049
4.0	-62.0	183.3787888466747	147.86446009882917	155.8766157724176	103.76852807152187	196.92205832529456	170.8350974547029	-35.514328747845525	-52.10808770089574	-26.086960870591668
4.0	-58.0	136.12234690695112	124.15736175987033	147.18556025906366	136.4113883515712	147.0376933869901	145.8608506502972	-11.964985147080796	-10.774171907492473	-1.1768427366928904
4.0	-56.0	156.00333466914344	167.7875706421007	197.1112013132111	210.95149992656155	156.25559871176483	175.4787557944449	11.784235972957248	13.840298613350456	19.223157082680075
4.0	-54.0	165.20131157791351	193.9206295671861	181.3032826524667	198.21173461618508	149.07498639497558	159.5935596259887	28.719317989272582	16.90845196371839	10.518573231013107
4.0	-52.0	178.2727151436688	197.5377320243671	214.57882822720833	257.9722327438353	195.91913223430984	210.00986664252758	19.26501688069831	43.39340451662699	14.090734408217742
4.0	10.0	175.7184304111562	166.25	204.33022078773587	221.92391169985947	238.96603474416168	251.6372501777333	-9.468430411156191	17.593690912123606	12.671215433571632
4.0	12.0	121.89946373055578	125.05274843293475	118.08090027096749	110.6190844856731	163.13353663049608	161.24198911002867	3.1532847023789685	-7.461815785294391	-1.8915475204674124
4.0	14.0	129.51466179550025	133.50406952582614	111.4007548985374	132.85858019041166	133.84168752081212	131.67123985768785	3.989407730325894	21.457825291874258	-2.170447663124264
4.0	16.0	135.51517300936413	156.5996463618128	111.96781919594828	134.8816899071448	131.80608903775652	140.49100643172665	21.08447335244867	22.91387071119651	8.684917393970125
4.0	18.0	129.54185027126505	145.50672645578493	109.49172680029108	135.2387912655639	129.13698458783563	125.70897421460005	15.96487618451988	25.747064465272814	-3.4280103732355798
4.0	22.0	152.1405390352739	146.7448252330633	134.39889445427934	151.36904400970076	133.40549727587086	121.67279621357021	-5.395713802210594	16.970149555421415	-11.732701062300649
4.0	24.0	151.21165167849742	151.10839492990993	142.962875603722	160.1251257323701	139.5159938161218	134.37601810414435	-0.10325674858748357	17.162250128648083	-5.139975711977456
4.0	98.0	269.19120311338645	251.6430185871997	234.53863710140837	226.21282791442823	265.4478204136533	297.3855098068616	-17.54818452618676	-8.325809186980138	31.937689393208302
4.0	102.0	212.40596304303557	211.94989716447742	199.5236665335488	186.11858258293074	177.7788685118466	202.4130177085043	-0.4560658785581495	-13.405083950618064	24.634149196657688
4.0	108.0	178.85805207263263	157.28000259399414	83.75191092777469	118.86125571147606	195.71622677076573	175.34628151429595	-21.57804947863849	35.109344783701374	-20.369945256469776
4.0	114.0	292.7375271671227	260.5323348701545	238.61632153021569	217.03424586426203	233.37627595425084	246.9320164752619	-32.20519229696822	-21.582075665953653	13.555740521011046
4.0	116.0	289.67587382755227	300.726415514097	228.25826354294026	233.61192079508098	237.7334754522449	263.48201113099844	11.050541686544761	5.353657252140721	25.74853567875354
6.0	-74.0	241.37607155537057	242.4158311695492	184.45612295051373	165.02062450763896	391.4972454673505	332.3859065713565	1.039759614178621	-19.435498442874774	-59.11133889599404
6.0	-66.0	215.2294279057695	175.06753153375232	183.5589773142524	182.36413218442644	308.85348525346046	269.71944815993135	-40.161896372017196	-1.19484512982595	-39.134037093529116
6.0	-64.0	263.4522575233834	243.86459177187498	205.52647166426283	236.23097077452738	250.2449632714961	257.48977529384103	-19.58766575150844	30.70449911026455	7.244812022344945
6.0	-62.0	239.32871352491037	232.04163696540888	188.03001986140825	160.7534060665642	216.05791554180223	199.96939423612008	-7.287076559501486	-27.276613794844053	-16.08852130568215
6.0	-60.0	171.5785260949661	152.9726596459171	202.70332213979674	172.36961837015878	163.6184487614942	175.40316897893527	-18.60586644904899	-30.333703769637964	11.784720217441077
6.0	-58.0	164.77769147231106	149.85751943834728	173.0296001636446	157.7214104950949	139.79945992317226	140.10977188258232	-14.92017203396378	-15.308189668549716	0.3103119594100576
6.0	-10.0	178.668682719551	161.00620196709534	168.05781096713696	188.61152039032606	249.45368165804769	205.63506551974774	-17.66248075245565	20.553709423189105	-43.818616138299944
6.0	-8.0	143.13923924085887	132.28778277637477	145.87509665298938	146.7941611717371	140.72282160624047	137.90679394789953	-10.851456464484102	0.9190645187477173	-2.8160276583409427
6.0	-4.0	108.69231502459921	101.30944553479564	90.25153776629438	93.53334032999777	129.17810313144722	110.59863618578987	-7.382869489803568	3.281802563703394	-18.579466945657344
8.0	-78.0	314.9304864407412	286.2522908886217	207.755907659041	208.10435521473897	292.2395915754895	267.34541452791984	-28.67819555211952	0.34844755569798735	-24.894177047569656
8.0	-76.0	266.6191345569609	260.03898948803726	180.0256058674115	174.42707096110232	301.5930128056789	271.66505562498867	-6.580145068923628	-5.598534906309197	-29.927957180690214
8.0	-72.0	122.25500106811523	102.75250053405762	138.08765112371367	100.73711802916394	142.58709375000674	141.21592297097322	-19.502500534057617	-37.35053309454973	-1.3711707790335197
8.0	-60.0	176.77531800934094	173.09310378191526	193.0400321755298	181.86789763360292	146.2608059108716	166.97392776347084	-3.682214227425675	-11.17213454192688	20.713121852599244
8.0	-10.0	163.26085331148252	152.5428810119629	148.5155859061138	180.72045308468375	178.04901664923227	174.01988229729233	-10.71797229951963	32.20486717856994	-4.029134351939945
8.0	36.0	105.42813218379041	130.5125077151674	119.46915323658692	153.65740159034584	160.70569429081192	222.19045753123302	25.084375531376992	34.18824835375892	61.4847632404211
8.0	124.0	180.9347915649414	217.86000061035156	195.4959830887519	221.51241267811355	183.02384329128986	222.7350652203579	36.925209045410156	26.01642958936165	39.711221929068046
10.0	-84.0	192.4569611641035	183.92497364868524	284.5179844693732	236.79664426566427	282.63434440976795	270.4085841306663	-8.531987515418251	-47.721340203708905	-12.225760279101621
10.0	126.0	198.4649427544809	232.55599014824995	225.9527626556607	231.81871152459263	271.70737815836185	240.23927678826385	34.09104739376906	5.865948868931923	-31.468101370097997
12.0	-84.0	228.54893100944273	215.54350449557734	283.3935905440129	274.49444251237435	243.76369391639176	231.41477304188842	-13.005426513865388	-8.89914803163856	-12.348920874503335
12.0	104.0	170.07500076293945	158.16747348057018	123.2335206916623	103.27834725929223	162.9082509965678	153.6995277273989	-11.907527282369273	-19.955173432370074	-9.2087232691689
12.0	108.0	157.43639245618442	170.01790134996918	166.5753294806326	174.23587760585787	126.64385958146305	147.40072222194408	12.581508893784758	7.660548125225262	20.75686264048103
14.0	-84.0	179.336524083517	156.66432506258087	165.5730943926339	184.21271433418696	180.02065940891765	170.98115949882828	-22.67219902093612	18.639619941553065	-9.039499910089376
14.0	104.0	114.04286263458886	122.70632464554356	90.62918667425902	86.67868397234426	152.46409701502924	148.5545049625867	8.663462010954703	-3.9505027019147576	-3.909592052442548
16.0	106.0	93.19879865225522	94.64991330981633	65.90355069653566	88.73771890523541	122.6175197226908	126.71384594613407	1.4511146575611065	22.83416820869975	4.0963262234432705
16.0	108.0	120.17130279541016	144.93453016301555	109.55347038600155	109.5926976867665	196.7149060950657	196.84920899442068	24.763227367605396	0.03922730076494929	0.13430289935499218
18.0	-90.0	107.76432809953351	99.37531112004244	102.04479398574321	102.70599455983157	85.45976300322008	64.5201810009894	-8.389016979491075	0.6612005740883546	-20.93958200223068
18.0	102.0	84.81721496582031	94.24879772139292	89.56782522888834	83.11394599709479	75.21103188280037	106.97775480795401	9.431582755572606	-6.45387923179355	31.766722925153644
18.0	106.0	102.88938783569546	108.92030750896149	112.05214262125	118.69582856313349	143.05391641944834	150.16731907773712	6.030919673266027	6.64368594188349	7.113402658288777
18.0	122.0	138.95538456924538	139.62480708492703	92.40847442973667	129.1026104747417	241.42118265685804	246.8709507276426	0.6694225156816458	36.69413604500504	5.4497680707845575
20.0	-88.0	87.81014375559364	80.39251596497695	106.8446276833664	84.23858578242407	86.03727971401398	63.626650975762125	-7.417627790616692	-22.60604190094233	-22.41062873825185
20.0	102.0	88.98433225958827	68.2732328003566	92.37201278971477	84.17560619115264	96.80121174670589	105.05927794998072	-20.711099459231676	-8.196406598562135	8.258066203274836
20.0	104.0	90.75625246292765	85.6175013045937	75.58438563395035	79.47537906861811	100.5353460504218	118.83797868274854	-5.138751158333946	3.890993434667763	18.30263263232675
22.0	-80.0	73.21317669127505	118.36463338731534	96.85794612794642	110.12560810655849	45.60928083983526	69.6224775656047	45.151456696040285	13.267661978612068	24.01319672576944
22.0	102.0	94.55174976997344	102.28171397026306	99.01398639719261	122.60344497175542	104.46525392665463	117.02271744548828	7.729964200289615	23.589458574562812	12.557463518833657
22.0	104.0	100.49576827256459	118.51988307580376	94.52447746892798	124.94471861937694	110.67869689829465	122.93526376617498	18.024114803239172	30.42024115044896	12.256566867880338
22.0	106.0	69.84293237370535	103.48339037313144	68.31313795249739	102.02195383409892	99.52261880123598	136.64698136694517	33.64045799942609	33.70881588160154	37.12436256570919
22.0	108.0	59.86825927483272	117.49002416072652	66.4621306323966	140.54332594117906	79.05713440476859	131.15601866025654	57.6217648858938	74.08119530878247	52.098884255487945
22.0	112.0	67.58171256161043	150.03157777889658	74.46262793041066	170.33557099675983	96.15065885140854	157.15340955351587	82.44986521728615	95.87294306634917	61.002750702107335
24.0	94.0	135.501691872385	100.3718078550055	104.68068433858531	126.17450763975597	142.59281056645113	139.60990697212378	-35.12988401737951	21.493823301170664	-2.982903594327354
24.0	110.0	79.00860334021768	140.38062950403048	91.71197937242839	146.39093630671852	120.02371955104225	165.61290130129524	61.372026163812805	54.67895693429013	45.58918175025299
24.0	114.0	95.84084638175715	144.25885001756623	102.81443984424246	150.3487640982987	125.42287351112623	156.10448001253883	48.418003635809086	47.53432425405623	30.681606501412602
26.0	94.0	159.32233789505395	122.41968165465516	127.18484687853395	110.67757554865358	84.55203973115005	98.66857059550799	-36.902656240398784	-16.507271329880368	14.11653086435794
26.0	96.0	119.26949416668788	111.54450871214894	130.21447914480697	107.68041413911288	125.99296861609754	131.8425743472244	-7.724985454538938	-22.53406500569409	5.849605731126857
26.0	98.0	106.01286640618771	107.86879079645097	110.6390250729894	102.85826682666897	112.97178064144943	107.89962697646762	1.8559243902632545	-7.780758246320431	-5.072153664981812
28.0	96.0	136.44417119287502	134.2408387700878	177.15955260459424	151.08502557737893	131.23137508616523	165.98747528249896	-2.203332422787213	-26.07452702721531	34.75610019633373
